# Supplementary material for: Ethyl [(benzyl­aza­nium­yl)(2-hy­droxy­phen­yl)meth­yl]phospho­nate
Source: Acta Crystallogr Sect E Struct Rep Online. 2011 Jul 9;67(Pt 8):o2006. doi: 10.1107/S1600536811026444 (PMC3213461; doi:10.1107/S1600536811026444)
Supplement: Supplementary file 2 [file e-67-o2006-Isup2.hkl]

# 
# h,k,l, Fc-squared, Fo-squared, sigma(Fo-squared) and status flag 
# 
data_I
_shelx_title ' test_0m in C2/c' 
_shelx_refln_list_code          4 
_shelx_F_calc_maximum      331.91 
_exptl_crystal_F_000      1360.00 
_reflns_d_resolution_high  0.8107 
 
loop_ 
 _symmetry_equiv_pos_as_xyz 
 'x, y, z' 
 '-x, y, -z+1/2' 
 'x+1/2, y+1/2, z' 
 '-x+1/2, y+1/2, -z+1/2' 
 '-x, -y, -z' 
 'x, -y, z-1/2' 
 '-x+1/2, -y+1/2, -z' 
 'x+1/2, -y+1/2, z-1/2' 
 
_cell_length_a    28.0695 
_cell_length_b     6.0927 
_cell_length_c    22.3327 
_cell_angle_alpha  90.000 
_cell_angle_beta  124.464 
_cell_angle_gamma  90.000 
 
_shelx_F_squared_multiplier     1.000 
 
loop_ 
 _refln_index_h 
 _refln_index_k 
 _refln_index_l 
 _refln_F_squared_calc 
 _refln_F_squared_meas 
 _refln_F_squared_sigma 
 _refln_observed_status 
   2   0   0    52540.50    51595.32    879.91 o 
   4   0   0    18035.79    18287.92    354.38 o 
   6   0   0     5103.74     4560.37    109.17 o 
   8   0   0      124.31      200.37     35.82 o 
  10   0   0      268.89      360.95     48.58 o 
  12   0   0       61.33      139.92     60.55 o 
  14   0   0    12667.04    12274.48    404.21 o 
  16   0   0       41.51        0.00     64.38 o 
  18   0   0    10386.59    10502.83    421.91 o 
  20   0   0    16326.40    16399.23    571.42 o 
  22   0   0      253.34      325.40    124.48 o 
  24   0   0       59.64      214.45    113.99 o 
  26   0   0        2.83       75.09    109.26 o 
  28   0   0      519.59      563.75    169.46 o 
   1   1   0     3445.55     3346.77    102.94 o 
   3   1   0     8743.88     8552.07    166.70 o 
   5   1   0     4416.84     4091.95     84.15 o 
   7   1   0     3418.71     3719.44     89.54 o 
   9   1   0     2530.06     2550.96     81.70 o 
  11   1   0     4355.75     4074.39    208.85 o 
  13   1   0      965.49     1089.60     73.05 o 
  15   1   0      954.18     1123.75     81.16 o 
  17   1   0     6220.86     6340.58    272.17 o 
  19   1   0     2681.16     3029.13    141.78 o 
  21   1   0      398.12      452.14     90.75 o 
  23   1   0        5.70        0.00     76.28 o 
  25   1   0      685.09      695.60    144.26 o 
  27   1   0       52.68       74.68     92.75 o 
   0   2   0    26961.21    27365.98    384.39 o 
   2   2   0    12302.08    12801.28    180.97 o 
   4   2   0      329.34      287.63     35.37 o 
   6   2   0      280.23      251.44     32.23 o 
   8   2   0     1245.18     1332.06    165.56 o 
  10   2   0     1082.04     1103.35     66.82 o 
  12   2   0        0.67        0.00     24.71 o 
  14   2   0      156.79      106.40     66.27 o 
  16   2   0      502.52      546.25     66.24 o 
  18   2   0      382.52      344.24     61.30 o 
  20   2   0     1913.62     1869.94    159.95 o 
  22   2   0      289.66      242.55     62.71 o 
  24   2   0        9.41        8.79     76.56 o 
  26   2   0      327.85      418.54    106.16 o 
   1   3   0     4286.34     4288.03    104.81 o 
   3   3   0    31323.62    32040.39    396.79 o 
   5   3   0     2200.33     2496.54     94.49 o 
   7   3   0      749.89      893.93     78.49 o 
   9   3   0      622.01      627.02     72.55 o 
  11   3   0      197.23       96.85     35.37 o 
  13   3   0      138.86      123.83     85.27 o 
  15   3   0      708.98      716.72     74.46 o 
  17   3   0     4919.87     4721.66    235.96 o 
  19   3   0      278.91      275.25    126.31 o 
  21   3   0      194.93      253.58     65.43 o 
  23   3   0      348.41      277.18    127.36 o 
  25   3   0       99.58       48.44     62.28 o 
   0   4   0      890.23      901.43     74.78 o 
   2   4   0        3.83        0.00     19.92 o 
   4   4   0     2811.13     2895.31    101.39 o 
   6   4   0     1816.99     1796.26     95.96 o 
   8   4   0     3416.37     3593.40    122.55 o 
  10   4   0      212.54      173.23     46.97 o 
  12   4   0     1799.05     1806.52    104.06 o 
  14   4   0     3455.28     3227.59    135.43 o 
  16   4   0     3095.36     2816.32    148.66 o 
  18   4   0      137.02      235.85     59.54 o 
  20   4   0      416.50      558.97     82.01 o 
  22   4   0      443.89      473.60     97.25 o 
  24   4   0       10.97        6.10     58.36 o 
   1   5   0        0.26        0.00     24.26 o 
   3   5   0        7.51       17.30     26.49 o 
   5   5   0     1822.54     1967.51    131.31 o 
   7   5   0     1201.32     1202.42     79.64 o 
   9   5   0     1621.93     1567.82    150.70 o 
  11   5   0     1389.76     1514.99    153.88 o 
  13   5   0        1.00       11.14     38.84 o 
  15   5   0      103.64       49.73     50.21 o 
  17   5   0        0.28        0.00     40.88 o 
  19   5   0      271.21      330.90     74.86 o 
  21   5   0       38.07        0.00     85.51 o 
   0   6   0       33.52        0.00     62.46 o 
   2   6   0       39.14       56.92     50.97 o 
   4   6   0       45.46       55.37     43.08 o 
   6   6   0      118.23       87.17     46.23 o 
   8   6   0      138.69       80.20     45.61 o 
  10   6   0       40.85       10.36     44.64 o 
  12   6   0       53.29       46.85     50.81 o 
  14   6   0       88.11      101.09     59.09 o 
  16   6   0        3.05       18.24     53.45 o 
   1   7   0        5.88       16.62     60.31 o 
   3   7   0       85.45       13.34     61.92 o 
   5   7   0       77.92      147.44     71.20 o 
   7   7   0        8.58      107.06     78.87 o 
   9   7   0      114.29      176.86     87.16 o 
 -27   1   1      132.43      170.58     81.97 o 
 -25   1   1      206.97      211.43     83.60 o 
 -23   1   1     1072.77      971.20    123.27 o 
 -21   1   1     1878.57     1847.29    121.66 o 
 -19   1   1     3032.13     3178.77    200.03 o 
 -17   1   1     3998.82     4034.96    287.82 o 
 -15   1   1     1547.01     1544.08     87.61 o 
 -13   1   1      515.97      529.97     53.15 o 
 -11   1   1    10120.78    10581.42    320.44 o 
  -9   1   1     1825.22     2026.94     57.07 o 
  -7   1   1     3002.03     2887.46     74.26 o 
  -5   1   1     1168.47     1085.83     41.38 o 
  -3   1   1     6465.88     6566.67    117.44 o 
  -1   1   1     4738.14     4408.13     96.97 o 
   1   1   1    48229.72    44461.25    532.49 o 
   3   1   1     2373.29     2155.19     55.93 o 
   5   1   1     7560.35     6892.99    120.04 o 
   7   1   1    13825.14    13345.79    200.56 o 
   9   1   1     3840.94     4169.83    130.49 o 
  11   1   1     3284.87     3236.88    105.37 o 
  13   1   1      490.94      561.30     59.43 o 
  15   1   1     4246.45     4274.64    292.79 o 
  17   1   1     5687.50     6159.90    243.64 o 
  19   1   1       60.71       69.83     60.95 o 
  21   1   1     1389.50     1538.58    148.10 o 
  23   1   1        2.72        0.00     61.13 o 
  25   1   1      131.49      113.87    119.06 o 
  27   1   1      143.25      179.17     93.87 o 
 -28   2   1      322.06      254.44    102.39 o 
 -26   2   1       98.00       69.04    163.32 o 
 -24   2   1      171.97       88.81     56.75 o 
 -22   2   1      390.73      452.88     72.70 o 
 -20   2   1     1460.71     1509.95    133.99 o 
 -18   2   1       40.00       83.53     43.70 o 
 -16   2   1     2292.24     2097.37    108.43 o 
 -14   2   1      682.11      757.32     68.22 o 
 -12   2   1     1464.63     1434.07     77.68 o 
 -10   2   1       18.94        6.08     21.28 o 
  -8   2   1      269.93      258.73     33.33 o 
  -6   2   1        0.29        0.00     14.68 o 
  -4   2   1     7318.59     6903.26     98.52 o 
  -2   2   1     2797.47     2511.76     67.67 o 
   0   2   1      408.03      445.10     32.79 o 
   2   2   1     8289.80     6926.76    122.14 o 
   4   2   1     3344.83     3347.57     85.18 o 
   6   2   1      535.42      896.01     53.04 o 
   8   2   1     2897.99     3103.86     94.63 o 
  10   2   1     1497.98     1705.64    117.00 o 
  12   2   1      524.04      418.40     51.66 o 
  14   2   1      118.34      142.19     42.85 o 
  16   2   1      100.59       64.72     40.04 o 
  18   2   1     1340.59     1174.00     98.81 o 
  20   2   1     2349.90     2484.06    143.58 o 
  22   2   1       84.42      107.68     73.97 o 
  24   2   1       38.52        0.00     71.47 o 
  26   2   1       25.84      141.62     84.71 o 
 -25   3   1      209.96      272.72     87.64 o 
 -23   3   1        3.97        0.00     50.84 o 
 -21   3   1        8.10        0.00     41.49 o 
 -19   3   1      581.96      431.00    118.62 o 
 -17   3   1       68.77       55.08     39.62 o 
 -15   3   1      143.36      180.76     44.67 o 
 -13   3   1      249.38      280.20     46.51 o 
 -11   3   1      634.45      570.99     57.49 o 
  -9   3   1     4368.18     4123.35    132.28 o 
  -7   3   1      347.05      351.61     29.23 o 
  -5   3   1      475.59      435.76     42.25 o 
  -3   3   1       25.74        0.00     20.74 o 
  -1   3   1     2080.55     2218.37     81.39 o 
   1   3   1      123.13      209.34     31.38 o 
   3   3   1       83.47       33.86     22.60 o 
   5   3   1     1718.74     1901.71    126.62 o 
   7   3   1      725.13      863.29     62.54 o 
   9   3   1     1237.77     1256.78     76.63 o 
  11   3   1      416.26      435.90     53.95 o 
  13   3   1      165.99      134.57     69.78 o 
  15   3   1       86.54      138.04     46.36 o 
  17   3   1        1.85       26.04     39.89 o 
  19   3   1       50.06       34.15     45.08 o 
  21   3   1      108.00      106.30     55.85 o 
  23   3   1      231.66      223.37     88.25 o 
  25   3   1        2.63        0.00     73.04 o 
 -24   4   1       60.78       62.95     67.23 o 
 -22   4   1       11.06        0.00     65.91 o 
 -20   4   1      276.85      237.15     62.12 o 
 -18   4   1        5.20        0.00     41.64 o 
 -16   4   1      713.66      653.35     75.18 o 
 -14   4   1      518.96      585.04     68.45 o 
 -12   4   1     1285.56     1196.91     88.36 o 
 -10   4   1        2.14        0.00     30.28 o 
  -8   4   1     2132.39     2072.15    100.69 o 
  -6   4   1       90.16      154.03     38.64 o 
  -4   4   1       11.58       38.02     21.12 o 
  -2   4   1      929.31     1051.37     56.56 o 
   0   4   1     2939.22     3248.55     87.74 o 
   2   4   1        4.42       22.01     25.92 o 
   4   4   1      250.50      327.41     45.97 o 
   6   4   1     3641.63     3667.97    136.98 o 
   8   4   1        5.34        0.00     29.98 o 
  10   4   1     1231.25     1105.60     83.99 o 
  12   4   1       62.98      125.44     41.94 o 
  14   4   1     2294.27     2259.15    166.51 o 
  16   4   1      859.70      854.76    109.31 o 
  18   4   1     1577.40     1538.03    120.57 o 
  20   4   1        5.29       52.43     64.07 o 
  22   4   1        4.20       19.33     75.46 o 
 -21   5   1       41.74        0.00     49.45 o 
 -19   5   1      315.86      425.95     79.40 o 
 -17   5   1      194.68      221.48     62.17 o 
 -15   5   1      115.10       80.97     50.66 o 
 -13   5   1       55.38       26.67     40.04 o 
 -11   5   1      111.40      107.24     43.27 o 
  -9   5   1       55.44      117.26     42.05 o 
  -7   5   1      819.48      919.55    103.55 o 
  -5   5   1      194.77      207.07     45.33 o 
  -3   5   1      212.55      246.19     46.66 o 
  -1   5   1       63.06       41.28     27.94 o 
   1   5   1     1238.32     1139.14     73.17 o 
   3   5   1       63.81       20.39     26.57 o 
   5   5   1     1131.88     1034.20     84.32 o 
   7   5   1       52.20        0.00     32.96 o 
   9   5   1        1.20        0.00     34.53 o 
  11   5   1        7.78        0.00     33.17 o 
  13   5   1      534.05      482.05     71.18 o 
  15   5   1       81.63       61.25     47.03 o 
  17   5   1        0.80        0.00     43.94 o 
  19   5   1        0.42       25.40     70.51 o 
 -16   6   1       83.03       53.84     72.48 o 
 -14   6   1      151.30      147.38     59.73 o 
 -12   6   1      280.32      323.05     68.22 o 
 -10   6   1       75.30       45.70     48.50 o 
  -8   6   1       45.92      132.27     45.75 o 
  -6   6   1      609.23      802.01     84.06 o 
  -4   6   1       45.79       16.03     42.31 o 
  -2   6   1      112.26      165.10     63.16 o 
   0   6   1       81.50       58.02     61.79 o 
   2   6   1       78.80       85.87     53.29 o 
   4   6   1      323.14      215.69     54.57 o 
   6   6   1      340.61      373.32    100.80 o 
   8   6   1      254.42      260.11     72.76 o 
  10   6   1        0.09       41.62     49.08 o 
  12   6   1       64.19       47.65     52.04 o 
  14   6   1       33.02        0.00     46.00 o 
  16   6   1       38.76       49.94     59.22 o 
 -11   7   1       93.59       34.67     73.48 o 
  -9   7   1      296.23      394.97    156.84 o 
  -7   7   1       68.16       22.92     53.60 o 
  -5   7   1      597.49      582.43    107.96 o 
  -3   7   1       52.66        7.31     60.76 o 
  -1   7   1       46.57      133.05     68.68 o 
   1   7   1        1.52        0.00     61.15 o 
   3   7   1      227.47      155.48     73.96 o 
   5   7   1       23.55       64.41     74.33 o 
   7   7   1       22.06       14.71     81.63 o 
   9   7   1      146.84      293.89    201.26 o 
 -28   0   2      121.24      214.45    135.98 o 
 -26   0   2      442.10      418.19    139.47 o 
 -24   0   2       39.44      104.29     95.84 o 
 -22   0   2     3514.92     3570.25    279.28 o 
 -20   0   2        2.22        0.00     71.37 o 
 -18   0   2      976.59     1056.25    151.88 o 
 -16   0   2    12164.25    11991.93    277.82 o 
 -14   0   2    23753.58    23797.69    409.90 o 
 -12   0   2     1311.43     1341.09     94.81 o 
 -10   0   2     7502.31     7955.52    136.39 o 
  -8   0   2     5536.84     5227.60     99.19 o 
  -6   0   2    15624.86    16450.41    192.57 o 
  -4   0   2      395.18      409.28     34.16 o 
  -2   0   2    58635.22    62002.66   1084.43 o 
   0   0   2     1548.69     1590.35     54.01 o 
   2   0   2    11963.08    12665.38    273.08 o 
   4   0   2     1468.73     1358.76     89.86 o 
   6   0   2      375.72      309.16     67.42 o 
  10   0   2      181.75      166.19     65.73 o 
  12   0   2     1132.34      899.19    125.83 o 
  14   0   2     7660.69     7097.53    316.38 o 
  16   0   2      327.60      276.58    107.45 o 
  18   0   2     6390.59     6941.49    354.71 o 
  20   0   2     1926.20     1506.23    205.77 o 
  22   0   2     6573.92     6792.09    384.03 o 
  24   0   2      110.10       58.40    105.65 o 
  26   0   2      282.39      612.12    179.27 o 
 -29   1   2        0.85        0.00     72.51 o 
 -27   1   2       26.28       10.59     70.15 o 
 -25   1   2      192.36       72.61     71.40 o 
 -23   1   2     2534.16     2485.80    140.80 o 
 -21   1   2       25.75      156.03     51.61 o 
 -19   1   2     4016.69     3752.12    139.73 o 
 -17   1   2     2836.06     2701.59    114.09 o 
 -15   1   2       51.45       23.46     31.83 o 
 -13   1   2     1050.11     1171.64     52.55 o 
 -11   1   2     2671.07     2450.57    112.86 o 
  -9   1   2     2536.97     2670.99     54.42 o 
  -7   1   2      717.39      723.34     35.02 o 
  -5   1   2    48359.89    45994.28    411.71 o 
  -3   1   2    18304.91    17133.86    195.00 o 
  -1   1   2    29156.19    26623.74    282.62 o 
   1   1   2     6250.59     6417.61     96.36 o 
   3   1   2    40428.46    38740.66    417.99 o 
   5   1   2     2686.01     2442.84    103.40 o 
   7   1   2     2021.08     2097.02     90.01 o 
   9   1   2     1632.56     1581.12     75.05 o 
  11   1   2     5840.40     5894.09    146.25 o 
  13   1   2        4.96        0.00     30.31 o 
  15   1   2     1417.10     1440.79    120.90 o 
  17   1   2      413.24      324.37    151.54 o 
  19   1   2      113.04        0.00     56.67 o 
  21   1   2       66.70       91.55     66.73 o 
  23   1   2      688.69      841.85    129.79 o 
  25   1   2      122.76      128.01     88.28 o 
 -28   2   2        0.56       36.59     78.83 o 
 -26   2   2       27.92       38.77     55.75 o 
 -24   2   2        6.10        0.00     47.11 o 
 -22   2   2       50.54       46.55     44.69 o 
 -20   2   2       80.33      119.89     46.86 o 
 -18   2   2      650.55      599.91     85.46 o 
 -16   2   2       66.40      122.93     40.03 o 
 -14   2   2     1012.84     1098.70     75.32 o 
 -12   2   2       16.07       24.97     17.72 o 
 -10   2   2     2821.10     2905.07    202.20 o 
  -8   2   2       14.30        0.00     18.33 o 
  -6   2   2      373.93      278.66     30.22 o 
  -4   2   2     5811.86     5650.56     90.19 o 
  -2   2   2    16524.90    16496.13    207.71 o 
   0   2   2     1502.15     1806.21     56.09 o 
   2   2   2      174.01      130.52     20.65 o 
   4   2   2     2077.34     2312.11     72.16 o 
   6   2   2      482.06      466.58     80.53 o 
   8   2   2     3546.52     3735.74    107.60 o 
  10   2   2       12.16       28.34     28.60 o 
  12   2   2      931.96      876.14     85.88 o 
  14   2   2      472.03      475.95     62.37 o 
  16   2   2        0.37        7.06     40.63 o 
  18   2   2     1505.00     1388.12    108.51 o 
  20   2   2      129.29       94.77     64.13 o 
  22   2   2        0.04        0.00     54.74 o 
  24   2   2      116.11      149.98     81.86 o 
  26   2   2       23.73        0.00     75.39 o 
 -27   3   2      226.54      194.24     81.06 o 
 -25   3   2       37.71       19.21     55.75 o 
 -23   3   2       70.89       68.83     56.49 o 
 -21   3   2       19.59       16.29     44.15 o 
 -19   3   2     2532.47     2599.42    132.56 o 
 -17   3   2     3390.76     3035.13    129.76 o 
 -15   3   2      499.86      514.52     59.72 o 
 -13   3   2      816.47      818.25     70.24 o 
 -11   3   2     1004.64      991.10    103.99 o 
  -9   3   2      371.96      377.13     44.38 o 
  -7   3   2       39.05       34.36     18.28 o 
  -5   3   2     1770.74     1843.92     57.18 o 
  -3   3   2     2313.57     2316.91     63.17 o 
  -1   3   2      122.90      108.09     24.50 o 
   1   3   2     8391.61     8650.50    157.65 o 
   3   3   2     3453.96     3395.22    120.22 o 
   5   3   2      157.85      282.51     38.39 o 
   7   3   2       97.85      122.93     31.85 o 
   9   3   2      138.64      103.22     33.84 o 
  11   3   2     2092.25     1855.43     98.85 o 
  13   3   2       73.87       75.51     39.40 o 
  15   3   2     1798.44     1926.24    117.65 o 
  17   3   2     1116.44     1118.49    100.34 o 
  19   3   2      186.53      245.15     96.95 o 
  21   3   2      306.26      378.65     78.68 o 
  23   3   2      235.61      395.03    100.56 o 
 -24   4   2       60.69       34.60     55.19 o 
 -22   4   2      959.04      918.58     99.03 o 
 -20   4   2      393.75      383.26     67.27 o 
 -18   4   2        8.00       72.49     45.50 o 
 -16   4   2        4.93       37.40     39.27 o 
 -14   4   2     2977.19     3003.23    128.62 o 
 -12   4   2      365.52      301.46     64.45 o 
 -10   4   2       44.31       35.23     30.70 o 
  -8   4   2     1090.11     1262.27     82.71 o 
  -6   4   2     2045.77     1712.01     87.53 o 
  -4   4   2       89.00       89.49     21.26 o 
  -2   4   2     1156.99     1055.11     55.93 o 
   0   4   2     6177.47     6353.67    211.29 o 
   2   4   2      582.25      611.27     57.18 o 
   4   4   2      464.40      481.79     46.53 o 
   6   4   2     7815.63     8138.86    184.48 o 
   8   4   2     3485.13     3613.68    125.58 o 
  10   4   2      721.74      813.83     75.76 o 
  12   4   2      971.28     1007.55    101.65 o 
  14   4   2     3564.41     3765.61    149.02 o 
  16   4   2       17.11        8.27     43.13 o 
  18   4   2        2.85        0.00     42.79 o 
  20   4   2      336.24      330.02     75.38 o 
  22   4   2       62.05        0.00     54.33 o 
 -21   5   2      248.84      127.80     77.73 o 
 -19   5   2      235.88      254.36     66.16 o 
 -17   5   2        0.18        0.00     41.38 o 
 -15   5   2       28.02      123.36     48.79 o 
 -13   5   2      614.70      498.07     67.84 o 
 -11   5   2     1848.61     2038.19    117.98 o 
  -9   5   2     1388.14     1477.45    101.20 o 
  -7   5   2      905.68      953.43    113.61 o 
  -5   5   2     1440.78     1495.75    107.45 o 
  -3   5   2     1684.43     1614.00    100.57 o 
  -1   5   2       91.23       65.57     29.44 o 
   1   5   2     1039.86     1209.85     71.46 o 
   3   5   2      754.15      840.03     76.10 o 
   5   5   2      931.78     1247.42     91.59 o 
   7   5   2      840.64      991.48    135.07 o 
   9   5   2     1957.48     2270.54    238.35 o 
  11   5   2      840.48      738.22     82.10 o 
  13   5   2        4.76      121.71     51.03 o 
  15   5   2      476.39      471.93     75.78 o 
  17   5   2      687.31      830.59    113.68 o 
  19   5   2      158.51       88.34     60.68 o 
 -18   6   2       74.18      129.97    103.39 o 
 -16   6   2        3.15       29.80     61.55 o 
 -14   6   2        5.61        0.00     62.20 o 
 -12   6   2        0.40        3.36     45.57 o 
 -10   6   2      585.26      628.40     86.44 o 
  -8   6   2      296.99      191.68     55.18 o 
  -6   6   2       27.47       22.65     44.70 o 
  -4   6   2      193.38       78.42     44.88 o 
  -2   6   2      119.42       60.97     42.16 o 
   0   6   2        3.42       28.05     46.57 o 
   2   6   2      122.07      106.43     60.93 o 
   4   6   2      298.01      234.47     58.85 o 
   6   6   2       53.66        0.00     40.16 o 
   8   6   2        0.60       35.94     46.93 o 
  10   6   2       68.44       44.05     52.57 o 
  12   6   2       29.72        1.87     51.56 o 
  14   6   2       20.12       12.71     55.68 o 
 -11   7   2       41.43      169.33    161.57 o 
  -9   7   2      158.47      271.93     92.86 o 
  -7   7   2      128.87      112.30     98.77 o 
  -5   7   2        1.15        0.00     84.79 o 
  -3   7   2      123.10      131.74     72.93 o 
  -1   7   2       95.70       53.31     65.61 o 
   1   7   2       28.11        0.00     59.63 o 
   3   7   2      288.12      406.61    132.03 o 
   5   7   2      436.16      748.98    124.30 o 
   7   7   2       16.51        0.00     65.77 o 
 -29   1   3       19.77        0.00     75.18 o 
 -27   1   3      235.53      206.37     87.66 o 
 -25   1   3      965.13      869.14    203.40 o 
 -23   1   3       27.28       75.33     45.41 o 
 -21   1   3      606.24      516.57     75.28 o 
 -19   1   3      354.56      345.60     62.66 o 
 -17   1   3      535.38      447.53     57.83 o 
 -15   1   3     1671.90     1893.28     69.24 o 
 -13   1   3     3870.93     4068.24     79.96 o 
 -11   1   3      109.75      137.73     19.31 o 
  -9   1   3     1061.25     1275.28     39.47 o 
  -7   1   3    10150.89     9181.03    103.63 o 
  -5   1   3     7537.23     8244.15     89.97 o 
  -3   1   3    13674.91    13089.26    135.42 o 
  -1   1   3       41.42       85.91     15.13 o 
   1   1   3    62310.45    55603.52    596.43 o 
   3   1   3     4446.93     3796.28     85.00 o 
   5   1   3      778.38      776.50     47.71 o 
   7   1   3      813.34      903.27     39.70 o 
   9   1   3       93.56      143.41     34.47 o 
  11   1   3      267.07      351.59     81.91 o 
  13   1   3      220.75      231.64     67.37 o 
  15   1   3     6687.99     6685.70    282.33 o 
  17   1   3       36.06       78.66     58.24 o 
  19   1   3     1869.88     1909.56    160.45 o 
  21   1   3      281.05      515.63    153.90 o 
  23   1   3      218.78      130.23    120.30 o 
  25   1   3       83.49       78.07     85.30 o 
 -28   2   3      205.36      300.41     80.29 o 
 -26   2   3        7.02       27.38     62.19 o 
 -24   2   3        0.43        0.00     41.70 o 
 -22   2   3      348.59      405.95     69.49 o 
 -20   2   3     1494.11     1406.38    100.63 o 
 -18   2   3     1255.30     1249.61     90.68 o 
 -16   2   3      371.06      359.73     50.64 o 
 -14   2   3     1427.63     1481.18     57.20 o 
 -12   2   3     7902.40     8426.97    135.19 o 
 -10   2   3       56.73       60.46     21.07 o 
  -8   2   3       44.92        8.30     13.62 o 
  -6   2   3     8886.96     8498.98    107.77 o 
  -4   2   3      566.11      733.05     34.26 o 
  -2   2   3    14416.00    13531.10    138.18 o 
   0   2   3     3676.28     3412.81     63.55 o 
   2   2   3      235.93      432.71     58.18 o 
   4   2   3      398.86      331.47     35.94 o 
   6   2   3     4847.53     4238.01    119.37 o 
   8   2   3     2096.05     2303.07    149.39 o 
  10   2   3      889.38      987.16    197.29 o 
  12   2   3     2433.39     2548.58    111.54 o 
  14   2   3      733.35      831.49     81.82 o 
  16   2   3      211.80      127.82     51.53 o 
  18   2   3     1160.37     1134.63    127.62 o 
  20   2   3      563.40      527.65    104.26 o 
  22   2   3       22.03      100.58     77.27 o 
  24   2   3       45.77       79.69     79.87 o 
 -27   3   3       10.04       97.72     67.15 o 
 -25   3   3        1.10       12.57     52.25 o 
 -23   3   3       37.95        0.00     67.50 o 
 -21   3   3       72.20       96.01     47.99 o 
 -19   3   3      584.38      559.61     68.46 o 
 -17   3   3     2416.34     2691.36    118.06 o 
 -15   3   3      434.46      515.04     60.55 o 
 -13   3   3     1052.22      976.28    100.72 o 
 -11   3   3     2312.80     2515.29    100.21 o 
  -9   3   3      112.85      126.28     25.50 o 
  -7   3   3       71.74       75.40     20.39 o 
  -5   3   3     2870.67     3133.22     74.73 o 
  -3   3   3      229.31      188.55     23.62 o 
  -1   3   3       48.89       58.28     21.57 o 
   1   3   3     2533.78     2306.69     77.53 o 
   3   3   3     1040.03     1261.70    139.78 o 
   5   3   3      356.88      321.31     41.01 o 
   7   3   3        1.47       12.50     24.44 o 
   9   3   3        4.75       27.97     30.29 o 
  11   3   3     1121.46     1165.19    139.94 o 
  13   3   3     1041.87     1136.49    105.12 o 
  15   3   3      202.55      285.58     60.06 o 
  17   3   3      559.17      752.55    113.01 o 
  19   3   3      137.51      101.87     62.25 o 
  21   3   3        2.65        2.87     68.72 o 
  23   3   3       48.58      118.70     84.96 o 
 -26   4   3       35.19       38.57     72.13 o 
 -24   4   3       17.17       91.56     70.69 o 
 -22   4   3      149.64       69.52     49.99 o 
 -20   4   3      177.23      162.46     67.90 o 
 -18   4   3      175.16      110.39     46.96 o 
 -16   4   3      355.90      268.51     54.14 o 
 -14   4   3       16.59       27.74     37.13 o 
 -12   4   3        0.60       47.19     33.07 o 
 -10   4   3      545.17      566.81     61.31 o 
  -8   4   3       17.21       16.90     28.44 o 
  -6   4   3       70.54       80.77     20.63 o 
  -4   4   3     1370.30     1150.75     73.77 o 
  -2   4   3      689.35      757.29     50.30 o 
   0   4   3      153.05      142.67     36.66 o 
   2   4   3      812.14      786.25     74.59 o 
   4   4   3      815.14      729.97     63.38 o 
   6   4   3      113.06      100.02     35.42 o 
   8   4   3        4.74        0.00     29.40 o 
  10   4   3       57.78       48.65     38.10 o 
  12   4   3      262.69      329.23     82.23 o 
  14   4   3      208.29      212.20     80.74 o 
  16   4   3        1.27       46.37     79.12 o 
  18   4   3       71.37      145.49     76.60 o 
  20   4   3        2.94        0.00     50.50 o 
 -23   5   3       72.76       62.13     80.26 o 
 -21   5   3      296.73      362.97     95.86 o 
 -19   5   3       28.26       15.50     60.76 o 
 -17   5   3      407.62      252.05    112.75 o 
 -15   5   3      612.34      545.55     75.92 o 
 -13   5   3       16.59        0.00     36.91 o 
 -11   5   3      455.94      532.67     67.60 o 
  -9   5   3     1918.91     2134.87    114.75 o 
  -7   5   3      115.72       93.24     48.16 o 
  -5   5   3      107.28      132.91     41.48 o 
  -3   5   3       62.25       78.57     32.32 o 
  -1   5   3      477.17      456.99     58.26 o 
   1   5   3        1.93        0.00     37.14 o 
   3   5   3     1042.97     1115.34     73.55 o 
   5   5   3     1240.71     1124.05     87.14 o 
   7   5   3        6.36        0.00     33.30 o 
   9   5   3      347.76      378.20     61.03 o 
  11   5   3      747.39      664.45     78.26 o 
  13   5   3       60.69        6.72     45.65 o 
  15   5   3        0.85        0.00     49.00 o 
  17   5   3      120.12      100.07     60.71 o 
 -18   6   3        0.07        0.00     67.26 o 
 -16   6   3       18.53       22.18     64.78 o 
 -14   6   3      246.77      238.70    118.73 o 
 -12   6   3      287.96      213.10     75.66 o 
 -10   6   3      204.89      214.83     75.03 o 
  -8   6   3     1123.94     1309.59    104.45 o 
  -6   6   3       10.73        6.98     38.00 o 
  -4   6   3      493.17      436.48     64.06 o 
  -2   6   3       74.30      105.52     45.49 o 
   0   6   3      142.42       96.39     44.64 o 
   2   6   3      418.86      502.97    116.92 o 
   4   6   3       32.92        0.00     50.39 o 
   6   6   3      747.74      825.75     87.90 o 
   8   6   3      512.73      710.44     85.14 o 
  10   6   3        0.21        0.00     45.94 o 
  12   6   3        3.84       75.82     55.26 o 
  14   6   3       37.51       68.04     58.46 o 
 -11   7   3      388.77      404.02    107.58 o 
  -9   7   3       19.38        0.00    120.08 o 
  -7   7   3      190.10      168.34    104.07 o 
  -5   7   3       74.38       39.80     86.59 o 
  -3   7   3      253.24      291.69    119.18 o 
  -1   7   3       42.93       60.84     68.32 o 
   1   7   3        3.39        0.00     56.71 o 
   3   7   3        2.80       54.50     83.94 o 
   5   7   3        0.01        0.00     70.05 o 
   7   7   3      192.26      132.00     80.93 o 
 -30   0   4      795.82     1085.90    205.77 o 
 -28   0   4     4457.70     5223.28    351.11 o 
 -26   0   4       11.52       61.00     94.60 o 
 -24   0   4     2604.43     2393.13    237.79 o 
 -22   0   4     1733.41     1717.37    190.60 o 
 -20   0   4     1004.74      888.14     96.64 o 
 -18   0   4     1545.72     1715.39     87.62 o 
 -16   0   4    11631.65    11446.54    215.39 o 
 -14   0   4     5648.24     5861.85    128.72 o 
 -12   0   4    10768.65    11169.44    176.00 o 
 -10   0   4     4335.65     4498.77     92.92 o 
  -8   0   4    73688.62    73194.40    726.17 o 
  -6   0   4    29333.61    29063.70    306.49 o 
  -4   0   4     3557.75     3675.28     73.55 o 
  -2   0   4       63.64       69.44     15.94 o 
   0   0   4      497.80      566.28     83.04 o 
   2   0   4    71946.91    69070.22    844.76 o 
   4   0   4     2004.91     2071.13     75.79 o 
   6   0   4     8477.77     8369.47    273.53 o 
   8   0   4     1128.04      942.14    111.85 o 
  10   0   4        0.75       39.91     57.62 o 
  12   0   4    10147.39     8837.28    350.99 o 
  14   0   4     3679.38     3821.45    243.65 o 
  16   0   4       65.79       84.79     89.97 o 
  18   0   4      203.18      324.72    118.50 o 
  20   0   4      174.57      107.90     98.99 o 
  22   0   4       26.32        0.00     73.29 o 
  24   0   4       71.70        0.00    101.02 o 
 -29   1   4       71.37      104.37     86.10 o 
 -27   1   4      773.25      949.29    103.50 o 
 -25   1   4      289.30      350.78    118.08 o 
 -23   1   4       46.99      102.23     50.91 o 
 -21   1   4      168.55      183.38     53.21 o 
 -19   1   4     1308.29     1359.95     72.11 o 
 -17   1   4       14.65        8.78     24.71 o 
 -15   1   4       58.51       97.02     22.79 o 
 -13   1   4     7269.91     7518.15    146.82 o 
 -11   1   4     9443.85     9086.56    117.35 o 
  -9   1   4      141.49       93.87     18.46 o 
  -7   1   4     8170.29     8502.64     97.89 o 
  -5   1   4      277.96      312.32     26.04 o 
  -3   1   4     1520.92     1737.35     40.30 o 
  -1   1   4     4852.20     5059.63     73.31 o 
   1   1   4      501.68      470.53     26.15 o 
   3   1   4    10395.05     9884.57    144.05 o 
   5   1   4     4449.85     4248.34     89.24 o 
   7   1   4     1993.98     1935.34     64.17 o 
   9   1   4     1943.58     1934.11     72.23 o 
  11   1   4       61.40       63.69     29.88 o 
  13   1   4      475.82      567.87     87.04 o 
  15   1   4       23.24       58.68     58.91 o 
  17   1   4     3537.54     3623.84    193.74 o 
  19   1   4        5.66       63.97     63.86 o 
  21   1   4     1217.92     1254.15    150.00 o 
  23   1   4      461.44      385.04    193.20 o 
  25   1   4      321.98      277.50    105.04 o 
 -30   2   4       99.86        0.00     62.36 o 
 -28   2   4       32.99       99.54     66.25 o 
 -26   2   4      124.31      129.34     58.54 o 
 -24   2   4       80.91        3.06     43.81 o 
 -22   2   4       47.53      115.31     49.01 o 
 -20   2   4        2.01        1.23     36.57 o 
 -18   2   4     1433.24     1456.52     92.57 o 
 -16   2   4      169.85      260.91     44.99 o 
 -14   2   4     2144.09     1973.61     78.03 o 
 -12   2   4     5640.99     5586.08     93.40 o 
 -10   2   4     1198.10     1158.96     42.00 o 
  -8   2   4      246.14      274.11     23.36 o 
  -6   2   4      952.83      993.57     36.23 o 
  -4   2   4       97.79       88.23     21.04 o 
  -2   2   4    10881.06    10827.15    119.13 o 
   0   2   4     3594.66     3336.76     63.98 o 
   2   2   4      228.86      296.44     37.00 o 
   4   2   4     3674.74     3532.06     95.10 o 
   6   2   4     3289.58     3219.98     99.34 o 
   8   2   4       14.32        0.00     24.34 o 
  10   2   4       45.22       26.17     41.38 o 
  12   2   4     1217.95     1091.34    130.56 o 
  14   2   4      432.70      408.53     64.83 o 
  16   2   4      402.80      164.61     67.59 o 
  18   2   4      179.99       96.98     90.48 o 
  20   2   4        8.90       90.65     68.90 o 
  22   2   4       95.23      200.65     87.31 o 
  24   2   4        0.28       22.74     75.05 o 
 -27   3   4      231.13      287.83     73.65 o 
 -25   3   4      512.14      537.73     81.05 o 
 -23   3   4       41.04      129.70     53.53 o 
 -21   3   4       71.11       46.08     40.90 o 
 -19   3   4     1112.42     1109.55     89.63 o 
 -17   3   4      864.73      844.59     76.10 o 
 -15   3   4      811.88      864.72     70.85 o 
 -13   3   4     2903.21     2778.10    101.40 o 
 -11   3   4     2116.68     1932.35     69.10 o 
  -9   3   4     1318.70     1469.21     94.85 o 
  -7   3   4      173.97      229.34     37.78 o 
  -5   3   4     1876.50     2067.36     51.39 o 
  -3   3   4      190.94       98.41     20.66 o 
  -1   3   4     3849.80     4142.23     99.81 o 
   1   3   4     2097.54     1986.06    165.48 o 
   3   3   4      263.75      233.94     35.59 o 
   5   3   4      271.64      200.94     37.51 o 
   7   3   4       22.48        0.89     41.11 o 
   9   3   4     2311.62     2116.30    102.35 o 
  11   3   4      498.88      457.83     83.59 o 
  13   3   4        0.12        0.00     31.50 o 
  15   3   4      491.52      414.41     68.04 o 
  17   3   4      467.74      417.06    155.18 o 
  19   3   4      168.70       34.93     68.66 o 
  21   3   4      126.13      125.64    117.32 o 
  23   3   4      111.81       24.29     77.55 o 
 -26   4   4       40.67       65.52    107.34 o 
 -24   4   4      422.49      415.29    105.43 o 
 -22   4   4      316.43      289.33    144.38 o 
 -20   4   4      124.05      133.93     50.67 o 
 -18   4   4       60.60       62.54     40.75 o 
 -16   4   4     4053.43     4366.91    148.07 o 
 -14   4   4     2859.95     2941.28    146.85 o 
 -12   4   4     1938.06     1807.36    142.36 o 
 -10   4   4      822.36      917.12     72.47 o 
  -8   4   4     3245.85     3170.66    144.01 o 
  -6   4   4     1111.39     1066.31     58.68 o 
  -4   4   4      204.12      119.01     23.56 o 
  -2   4   4     5827.06     5805.71    143.34 o 
   0   4   4     5535.70     5555.20    158.84 o 
   2   4   4        0.06        3.51     25.38 o 
   4   4   4     3046.10     3052.15    130.51 o 
   6   4   4     2810.12     2672.67    110.96 o 
   8   4   4     2831.00     2746.14    212.36 o 
  10   4   4      312.47      311.50     56.66 o 
  12   4   4      829.86      951.72     90.75 o 
  14   4   4      167.71      103.15     52.49 o 
  16   4   4       75.00       40.30     50.77 o 
  18   4   4      920.37     1055.32    108.59 o 
  20   4   4      430.73      559.76     91.86 o 
 -23   5   4       29.77       11.11     69.12 o 
 -21   5   4       11.84       57.24     63.43 o 
 -19   5   4     1057.29     1192.16    138.12 o 
 -17   5   4     1092.07     1207.50    134.30 o 
 -15   5   4      321.37      360.36     76.30 o 
 -13   5   4        6.93        0.00     37.51 o 
 -11   5   4     1304.68     1359.47     99.39 o 
  -9   5   4     1500.26     1586.32    101.62 o 
  -7   5   4      794.15      835.97     75.39 o 
  -5   5   4     1242.92     1396.94     91.03 o 
  -3   5   4      231.53      225.66     38.22 o 
  -1   5   4       36.86       55.17     41.13 o 
   1   5   4     2751.78     2429.63    112.56 o 
   3   5   4     3179.51     3505.73    127.52 o 
   5   5   4       35.26        6.58     37.25 o 
   7   5   4     1578.91     1678.70    109.21 o 
   9   5   4     2093.95     2228.35    125.32 o 
  11   5   4      328.13      187.70     56.12 o 
  13   5   4        0.13       39.02     49.03 o 
  15   5   4        0.12       21.51     50.51 o 
  17   5   4      351.66      512.98    115.46 o 
 -18   6   4        4.92       78.84     69.33 o 
 -16   6   4       53.25       59.22     85.46 o 
 -14   6   4       59.05        0.00     54.85 o 
 -12   6   4      496.23      599.41    102.55 o 
 -10   6   4      391.86      376.26     81.53 o 
  -8   6   4      611.42      586.09     95.17 o 
  -6   6   4       34.35        0.00     35.99 o 
  -4   6   4       41.07       71.22     43.56 o 
  -2   6   4       80.96       75.91     44.14 o 
   0   6   4      211.30      223.52     47.72 o 
   2   6   4        6.24       46.50     56.12 o 
   4   6   4      480.01      421.36     87.06 o 
   6   6   4       90.50      333.95     79.05 o 
   8   6   4      345.23      252.85     58.52 o 
  10   6   4      341.60      245.14     65.50 o 
  12   6   4       88.24       13.41     55.72 o 
 -11   7   4      547.57      465.32    115.51 o 
  -9   7   4      289.94      278.81     87.78 o 
  -7   7   4        0.98       20.92     86.03 o 
  -5   7   4      287.04      475.13    136.99 o 
  -3   7   4      123.17        0.00     90.54 o 
  -1   7   4        9.56        0.00     74.98 o 
   1   7   4      321.45      434.09    138.23 o 
   3   7   4      275.15      151.20    111.96 o 
   5   7   4        0.60        0.00     59.71 o 
 -31   1   5      256.81      311.44    102.68 o 
 -29   1   5      242.91       71.00     80.08 o 
 -27   1   5      126.71      152.11     65.24 o 
 -25   1   5      153.50       45.58     53.02 o 
 -23   1   5     1084.54     1164.11    159.92 o 
 -21   1   5     1644.03     1683.84     83.44 o 
 -19   1   5     2358.21     2307.76     85.73 o 
 -17   1   5      792.03      803.46     48.14 o 
 -15   1   5     3218.08     3750.64     71.90 o 
 -13   1   5     8507.64     9128.82    111.11 o 
 -11   1   5     4059.01     3947.23     62.23 o 
  -9   1   5     1184.33     1176.17     36.51 o 
  -7   1   5    11030.46    10922.92    116.08 o 
  -5   1   5      988.07      959.54     42.28 o 
  -3   1   5    29948.35    29236.12    345.26 o 
  -1   1   5    11824.06    13101.98    148.61 o 
   1   1   5      151.67      281.72     24.74 o 
   3   1   5     1926.29     2202.35     56.00 o 
   5   1   5    15136.52    15976.28    227.91 o 
   7   1   5      665.07      790.34     49.48 o 
   9   1   5       18.48       18.06     28.44 o 
  11   1   5       25.05        0.00     26.30 o 
  13   1   5      888.86      888.54    193.03 o 
  15   1   5       35.38        0.00     47.69 o 
  17   1   5      553.72      534.41    127.52 o 
  19   1   5      572.72      341.41    150.35 o 
  21   1   5       27.25        0.00     65.89 o 
  23   1   5       46.75       41.18     73.87 o 
 -30   2   5      175.98      256.00     76.21 o 
 -28   2   5       68.43       28.41     82.84 o 
 -26   2   5      121.99      170.39     57.39 o 
 -24   2   5      130.99        1.77     44.33 o 
 -22   2   5      324.06      311.04     60.40 o 
 -20   2   5      905.39      741.77     73.80 o 
 -18   2   5       10.64       29.21     33.58 o 
 -16   2   5     3302.48     3104.72     83.82 o 
 -14   2   5      526.65      594.06     38.31 o 
 -12   2   5      233.95      262.41     26.99 o 
 -10   2   5      488.07      545.40     31.80 o 
  -8   2   5      133.52       45.40     21.76 o 
  -6   2   5     9389.51     8816.15    160.11 o 
  -4   2   5      473.68      319.15     26.00 o 
  -2   2   5       26.75       27.93     21.53 o 
   0   2   5      264.42      302.22     24.09 o 
   2   2   5      230.91      230.34     34.78 o 
   4   2   5     6235.53     5883.07    130.63 o 
   6   2   5      625.60      629.19     55.39 o 
   8   2   5     1238.34      966.79    102.94 o 
  10   2   5      217.13      198.75     46.39 o 
  12   2   5      180.71      226.24     65.40 o 
  14   2   5      164.26      211.07     65.26 o 
  16   2   5      298.80      335.42     80.40 o 
  18   2   5      154.66      146.84     85.86 o 
  20   2   5      170.81      333.07     94.33 o 
  22   2   5       18.66       33.20     89.47 o 
 -29   3   5      165.77       22.23     76.01 o 
 -27   3   5        0.04        0.00     62.17 o 
 -25   3   5      831.76      730.08    173.30 o 
 -23   3   5       17.42       95.78     48.74 o 
 -21   3   5      685.83      719.32     79.14 o 
 -19   3   5      535.35      595.57     66.61 o 
 -17   3   5     2935.46     2867.80    114.55 o 
 -15   3   5      849.71      885.91     99.88 o 
 -13   3   5        3.27        0.00     24.23 o 
 -11   3   5      466.59      535.63     40.42 o 
  -9   3   5     2281.00     2398.66     62.53 o 
  -7   3   5       89.36       76.81     15.36 o 
  -5   3   5        3.52       13.75     13.24 o 
  -3   3   5      689.68      797.94     36.63 o 
  -1   3   5      108.26      105.39     17.30 o 
   1   3   5     2660.55     2348.39     62.44 o 
   3   3   5     8941.33     8910.66    175.27 o 
   5   3   5     2800.52     2694.04     98.02 o 
   7   3   5       23.00        0.00     27.33 o 
   9   3   5     4048.81     4263.04    138.44 o 
  11   3   5      619.97      585.66     76.29 o 
  13   3   5       20.10       27.12     43.13 o 
  15   3   5      401.79      498.50     71.26 o 
  17   3   5       81.19       81.19     69.74 o 
  19   3   5       19.88        0.00     64.04 o 
  21   3   5      254.21      318.07     96.94 o 
 -26   4   5       25.29       14.35     71.06 o 
 -24   4   5       76.93       70.88     65.82 o 
 -22   4   5     1373.21     1382.43    144.98 o 
 -20   4   5      314.45      370.99     81.24 o 
 -18   4   5      753.33      907.12    121.83 o 
 -16   4   5      240.41      233.39     48.48 o 
 -14   4   5     1090.63     1126.49     89.51 o 
 -12   4   5      622.38      568.77     61.92 o 
 -10   4   5      242.54      219.30     44.09 o 
  -8   4   5      911.72      888.34     55.15 o 
  -6   4   5      149.26      119.95     29.22 o 
  -4   4   5      391.11      365.47     36.38 o 
  -2   4   5        8.31       19.65     22.25 o 
   0   4   5      252.87      273.84     41.49 o 
   2   4   5     1318.46     1447.92    103.33 o 
   4   4   5      740.28      699.17     65.16 o 
   6   4   5      226.09      214.50     46.89 o 
   8   4   5      610.66      704.64     81.76 o 
  10   4   5      353.82      361.16     59.38 o 
  12   4   5      783.61      784.98     84.71 o 
  14   4   5      211.57      257.10     60.32 o 
  16   4   5        1.88        0.00     45.78 o 
  18   4   5       50.29        0.00     49.05 o 
  20   4   5      157.86      174.40     88.78 o 
 -23   5   5       25.97        0.00     67.35 o 
 -21   5   5       40.84       25.64     62.01 o 
 -19   5   5      619.58      649.03    142.23 o 
 -17   5   5      303.67      132.23     98.37 o 
 -15   5   5      109.40      102.51     82.08 o 
 -13   5   5      797.07      605.53     95.43 o 
 -11   5   5      398.67      470.29     64.63 o 
  -9   5   5       47.06       43.00     38.59 o 
  -7   5   5      919.46      856.43     75.93 o 
  -5   5   5      398.69      373.29     45.62 o 
  -3   5   5        0.69        2.17     27.38 o 
  -1   5   5      482.12      411.33     56.98 o 
   1   5   5     1798.60     1995.96    112.24 o 
   3   5   5     1170.20     1308.55     97.11 o 
   5   5   5      306.64      276.12     65.54 o 
   7   5   5       72.00      124.69     46.53 o 
   9   5   5      311.56      287.52     60.42 o 
  11   5   5      525.12      619.88     80.66 o 
  13   5   5      423.25      314.91    129.16 o 
  15   5   5       54.85       32.26     68.67 o 
  17   5   5       21.27        0.00     59.59 o 
 -18   6   5        0.14       51.63     67.87 o 
 -16   6   5      152.07      137.04     85.63 o 
 -14   6   5      311.34      317.39     83.27 o 
 -12   6   5       79.45       14.38     59.87 o 
 -10   6   5       82.22        0.00     53.89 o 
  -8   6   5      465.20      595.01     95.50 o 
  -6   6   5      166.43       98.22     60.60 o 
  -4   6   5       41.26       36.19     50.18 o 
  -2   6   5       56.35       49.77     42.47 o 
   0   6   5     1475.84     1611.17     96.99 o 
   2   6   5      271.01      293.77     97.49 o 
   4   6   5      185.34      257.38    168.96 o 
   6   6   5      518.98      505.39     96.95 o 
   8   6   5       78.13        0.00     81.01 o 
  10   6   5       41.70        0.00     54.13 o 
  12   6   5      575.29      712.73     98.47 o 
 -11   7   5       29.65       17.20     78.76 o 
  -9   7   5       33.00       31.24     63.83 o 
  -7   7   5      354.73      451.44     95.87 o 
  -5   7   5      258.32      425.07    138.46 o 
  -3   7   5       12.80       47.24     89.64 o 
  -1   7   5       11.30        0.00     75.66 o 
   1   7   5        0.93       26.05     89.52 o 
   3   7   5       25.18        0.00     67.60 o 
   5   7   5        5.63       78.48     78.44 o 
 -32   0   6      979.67     1459.44    246.81 o 
 -30   0   6     4966.73     5693.79    369.26 o 
 -28   0   6      106.91      190.32    120.76 o 
 -26   0   6      539.84      540.08     96.85 o 
 -24   0   6        0.94        0.00     48.86 o 
 -22   0   6     1665.38     1706.01     98.94 o 
 -20   0   6     1912.38     1947.86     95.49 o 
 -18   0   6       44.23       58.78     30.90 o 
 -16   0   6     8346.53     8151.40    160.79 o 
 -14   0   6     6181.83     6969.68    146.54 o 
 -12   0   6    39927.20    43217.61    477.36 o 
 -10   0   6    21428.66    22620.42    270.01 o 
  -8   0   6     3505.98     3903.23     75.49 o 
  -6   0   6    99291.27    99380.62   1179.40 o 
  -4   0   6    12627.13    12037.48    187.69 o 
  -2   0   6   110164.65   112527.02   1332.57 o 
   0   0   6    61359.77    60479.43    758.38 o 
   2   0   6    11549.34    11890.70    213.54 o 
   4   0   6     9211.02     9302.56    191.54 o 
   6   0   6      262.63      386.54     56.21 o 
   8   0   6        8.09       13.38     28.74 o 
  10   0   6     2348.72     2286.46    112.21 o 
  12   0   6     4950.74     4989.85    169.24 o 
  14   0   6     5874.27     5931.64    312.83 o 
  16   0   6     1966.30     2355.02    234.75 o 
  18   0   6     1779.23     2093.10    237.79 o 
  20   0   6       42.65      146.58    105.20 o 
  22   0   6      283.19      330.02    138.91 o 
 -31   1   6      215.99      137.22     91.64 o 
 -29   1   6      290.77      214.31     69.00 o 
 -27   1   6      570.06      616.06     83.27 o 
 -25   1   6      792.92     1113.95    160.48 o 
 -23   1   6      305.65      322.84     60.47 o 
 -21   1   6      747.00      627.89     50.59 o 
 -19   1   6     6585.73     6891.77    146.78 o 
 -17   1   6      476.13      505.19     39.68 o 
 -15   1   6     3630.14     3998.04     73.23 o 
 -13   1   6    11160.21    11344.23    125.94 o 
 -11   1   6     6547.77     6150.75     87.96 o 
  -9   1   6      306.65      289.16     24.18 o 
  -7   1   6     1562.16     1465.96     74.68 o 
  -5   1   6    32889.21    32836.82    366.83 o 
  -3   1   6     4106.19     4023.99     68.32 o 
  -1   1   6     7382.84     7425.42    105.31 o 
   1   1   6     5690.54     5804.42     95.20 o 
   3   1   6     1971.99     1999.10     72.20 o 
   5   1   6     7223.60     7218.65    120.10 o 
   7   1   6     5543.00     5223.65    119.91 o 
   9   1   6     3473.30     3325.24    101.50 o 
  11   1   6     1776.09     1731.60    120.61 o 
  13   1   6       19.59       11.97     50.81 o 
  15   1   6     2497.81     2483.20    167.81 o 
  17   1   6      118.05       98.89     72.71 o 
  19   1   6        0.87        0.00     61.56 o 
  21   1   6      293.36      349.02    209.55 o 
  23   1   6       42.38       20.84     78.05 o 
 -30   2   6       49.63        0.00     69.71 o 
 -28   2   6       36.44        9.09     51.10 o 
 -26   2   6       75.30       58.12     48.04 o 
 -24   2   6       55.15        0.00     39.88 o 
 -22   2   6      214.77      265.70     81.89 o 
 -20   2   6        0.09        0.00     33.37 o 
 -18   2   6        4.89        0.00     24.76 o 
 -16   2   6     1628.89     1652.43     59.96 o 
 -14   2   6     4703.74     4796.76     91.17 o 
 -12   2   6      737.45      742.83     55.03 o 
 -10   2   6      170.85      151.95     20.66 o 
  -8   2   6      235.95      221.55     27.60 o 
  -6   2   6     1275.00     1063.58     40.13 o 
  -4   2   6     2005.34     2102.12     52.93 o 
  -2   2   6       61.70       90.53     17.26 o 
   0   2   6      814.88      910.25     39.62 o 
   2   2   6       63.06       77.90     17.27 o 
   4   2   6        0.11        0.00     15.22 o 
   6   2   6     1751.31     1833.36     77.51 o 
   8   2   6      230.11      316.47     61.19 o 
  10   2   6      986.01      934.59     98.36 o 
  12   2   6       50.75       47.46     51.41 o 
  14   2   6        1.76        0.00     46.25 o 
  16   2   6      570.78      620.88    102.47 o 
  18   2   6        6.01      111.65    139.59 o 
  20   2   6      434.38      524.40    107.21 o 
  22   2   6       14.92        0.00     66.49 o 
 -29   3   6        0.74        0.00    120.70 o 
 -27   3   6      187.25      257.37     88.64 o 
 -25   3   6      116.04      155.01     71.53 o 
 -23   3   6      352.31      391.96     64.97 o 
 -21   3   6        4.29        1.12     57.96 o 
 -19   3   6     1009.71     1070.27    132.28 o 
 -17   3   6       32.18       44.72     35.20 o 
 -15   3   6     5614.75     5466.89    144.08 o 
 -13   3   6     5192.11     5177.71     92.91 o 
 -11   3   6      412.59      428.81     34.78 o 
  -9   3   6     3502.66     3677.88     78.23 o 
  -7   3   6        0.48        2.83     21.14 o 
  -5   3   6     6235.85     6150.81     92.20 o 
  -3   3   6     6905.46     7089.99    104.10 o 
  -1   3   6       26.91        0.00     14.17 o 
   1   3   6     2950.27     2927.80    114.84 o 
   3   3   6     1815.02     2017.22     84.45 o 
   5   3   6     2078.92     2361.08    126.33 o 
   7   3   6     4536.75     4296.27    135.38 o 
   9   3   6      962.99      859.72     87.94 o 
  11   3   6     1116.46      769.04     86.62 o 
  13   3   6      160.40      115.96    115.79 o 
  15   3   6      956.43     1066.57    125.69 o 
  17   3   6      123.77       87.52     86.87 o 
  19   3   6       94.35       66.70     74.58 o 
  21   3   6      269.51      436.75    106.24 o 
 -26   4   6        5.68       52.80     67.77 o 
 -24   4   6      475.20      412.00     95.54 o 
 -22   4   6     2345.37     2309.71    177.01 o 
 -20   4   6      322.92      300.57    145.11 o 
 -18   4   6      452.13      428.80     79.80 o 
 -16   4   6     7076.53     7006.49    332.22 o 
 -14   4   6     8910.54     9204.25    207.40 o 
 -12   4   6      138.40      147.90     40.17 o 
 -10   4   6     2271.93     2201.81     98.04 o 
  -8   4   6     3274.50     3281.02     91.19 o 
  -6   4   6       10.51       39.82     23.72 o 
  -4   4   6     1202.34     1261.04     74.15 o 
  -2   4   6     5318.00     5262.28    114.76 o 
   0   4   6      633.78      548.68     47.82 o 
   2   4   6     2914.28     2908.79    105.96 o 
   4   4   6     6628.62     6302.00    180.72 o 
   6   4   6     5323.02     5141.25    155.61 o 
   8   4   6        5.01       46.56     37.76 o 
  10   4   6       26.13       11.94     41.58 o 
  12   4   6     1747.79     1449.29    113.24 o 
  14   4   6      806.09      840.05    153.27 o 
  16   4   6       68.69       92.27     73.49 o 
  18   4   6      548.67      781.93    141.78 o 
 -23   5   6       40.43       14.52     63.36 o 
 -21   5   6     1004.12     1070.16    136.75 o 
 -19   5   6      657.79      681.45    107.26 o 
 -17   5   6      214.26      164.58     65.50 o 
 -15   5   6      415.37      459.80     86.25 o 
 -13   5   6      789.90      734.24    231.36 o 
 -11   5   6     1757.49     1931.58    162.53 o 
  -9   5   6      776.44      748.29     95.35 o 
  -7   5   6     3808.07     4001.69    202.28 o 
  -5   5   6     3724.00     3570.40    251.29 o 
  -3   5   6       15.77       11.10     33.46 o 
  -1   5   6      894.02     1017.64     96.09 o 
   1   5   6      359.67      329.07     56.16 o 
   3   5   6     2919.95     3094.66    111.49 o 
   5   5   6     1060.85      877.13     84.80 o 
   7   5   6      134.39      234.07     57.40 o 
   9   5   6      326.62      348.31     65.71 o 
  11   5   6       56.70       25.19     62.68 o 
  13   5   6      296.22      240.06     70.90 o 
  15   5   6      140.55      146.53    108.92 o 
 -20   6   6       22.40       37.52     69.04 o 
 -18   6   6       69.22       95.20     75.06 o 
 -16   6   6       26.01        0.00     59.04 o 
 -14   6   6       26.77        0.00     49.73 o 
 -12   6   6       45.58       30.94     59.07 o 
 -10   6   6       27.19        0.00     52.46 o 
  -8   6   6      144.80       74.65     57.85 o 
  -6   6   6        1.50        6.41     50.04 o 
  -4   6   6       88.02       31.99     52.02 o 
  -2   6   6       55.68       61.40     43.04 o 
   0   6   6        0.59       50.68     50.19 o 
   2   6   6      386.71      318.46     66.00 o 
   4   6   6       41.91      143.20     70.29 o 
   6   6   6      110.45       61.01     54.71 o 
   8   6   6       12.38       55.00     66.08 o 
  10   6   6       16.83        0.00     54.30 o 
 -11   7   6      364.22      477.53    185.19 o 
  -9   7   6       14.40       39.25     66.68 o 
  -7   7   6      439.30      595.47    107.69 o 
  -5   7   6      182.59      191.90     78.16 o 
  -3   7   6       33.55        0.00     79.38 o 
  -1   7   6      190.04        0.00     93.70 o 
   1   7   6      463.34      434.65    146.91 o 
   3   7   6      348.33      720.45    195.73 o 
 -31   1   7       67.35       46.86     62.79 o 
 -29   1   7        9.97       52.36     55.73 o 
 -27   1   7        5.28        9.69     48.01 o 
 -25   1   7      441.68      419.77     80.84 o 
 -23   1   7       45.22       89.15     32.93 o 
 -21   1   7       12.83       25.57     25.10 o 
 -19   1   7      433.56      440.57     36.06 o 
 -17   1   7     1130.16     1230.82     66.39 o 
 -15   1   7     1164.98     1103.16     41.36 o 
 -13   1   7     1827.85     1539.41     41.77 o 
 -11   1   7     3215.09     3741.42     54.39 o 
  -9   1   7       54.59       37.68     13.20 o 
  -7   1   7     9371.90    10090.34    156.81 o 
  -5   1   7        1.18       12.27     13.87 o 
  -3   1   7        4.29        4.34     15.25 o 
  -1   1   7       11.59        0.00     15.74 o 
   1   1   7     5897.53     6742.50    109.19 o 
   3   1   7    19362.09    19257.29    227.58 o 
   5   1   7      795.36      867.53     48.33 o 
   7   1   7        1.81        0.00     19.33 o 
   9   1   7      412.51      418.89     42.48 o 
  11   1   7     2565.98     2377.78    167.32 o 
  13   1   7     1115.70     1064.49    316.04 o 
  15   1   7     2308.01     2412.01    171.04 o 
  17   1   7      189.45      222.65     88.32 o 
  19   1   7       43.11       57.01     69.91 o 
  21   1   7      122.12       35.78     84.68 o 
 -30   2   7      777.60      819.57    124.89 o 
 -28   2   7      469.13      504.57    205.32 o 
 -26   2   7        2.34       28.69     46.72 o 
 -24   2   7      203.01      197.35     64.13 o 
 -22   2   7      519.63      551.90     67.68 o 
 -20   2   7     1801.71     1816.20    135.73 o 
 -18   2   7     2358.22     2452.15     94.96 o 
 -16   2   7        5.82        8.37     19.39 o 
 -14   2   7       84.64      105.76     27.29 o 
 -12   2   7     2209.61     2170.59     94.63 o 
 -10   2   7     4774.66     4594.84     78.37 o 
  -8   2   7     2337.67     2003.66     51.10 o 
  -6   2   7      820.48      733.84     48.47 o 
  -4   2   7      551.60      707.33     35.16 o 
  -2   2   7        0.37       20.43     16.40 o 
   0   2   7       16.60       24.84     17.79 o 
   2   2   7      429.97      587.74     47.92 o 
   4   2   7      268.86      266.96     29.46 o 
   6   2   7        1.27        0.00     41.55 o 
   8   2   7      277.50      308.12     61.81 o 
  10   2   7        7.06        0.00     41.01 o 
  12   2   7      761.98      625.31     93.39 o 
  14   2   7      731.95      569.66     94.46 o 
  16   2   7       63.04        0.00     51.31 o 
  18   2   7      489.58      629.44    116.70 o 
  20   2   7       44.06       85.52     80.05 o 
 -29   3   7       30.34       75.22     74.73 o 
 -27   3   7      670.99      829.15    122.43 o 
 -25   3   7      221.98      103.33     64.98 o 
 -23   3   7       27.83       10.80     45.55 o 
 -21   3   7      159.11      109.92     59.08 o 
 -19   3   7       87.04       69.63     36.29 o 
 -17   3   7      248.62      196.58     41.33 o 
 -15   3   7       37.30       23.55     24.53 o 
 -13   3   7       59.46       12.94     19.68 o 
 -11   3   7      541.70      639.69     40.48 o 
  -9   3   7       26.05       44.54     18.60 o 
  -7   3   7      551.91      592.02     55.36 o 
  -5   3   7        7.69        8.23     15.09 o 
  -3   3   7     4994.81     4816.38     84.40 o 
  -1   3   7      947.72      954.28     42.82 o 
   1   3   7     3268.79     3191.74     71.39 o 
   3   3   7     1015.84      937.30     72.84 o 
   5   3   7      105.09       81.17     36.27 o 
   7   3   7     1414.27     1382.29     91.22 o 
   9   3   7        3.29       34.65     46.29 o 
  11   3   7       41.00        0.00     47.26 o 
  13   3   7      161.38      293.73     73.34 o 
  15   3   7       83.72      141.76     66.90 o 
  17   3   7       18.58        0.00     64.84 o 
  19   3   7      326.85      367.93    105.84 o 
 -28   4   7       10.61        0.00     66.35 o 
 -26   4   7      131.41       72.47     73.98 o 
 -24   4   7      419.66      427.47     93.50 o 
 -22   4   7        2.58        0.00     48.14 o 
 -20   4   7        5.20        0.00     47.79 o 
 -18   4   7       58.62       32.06     44.66 o 
 -16   4   7       34.75       83.91     51.50 o 
 -14   4   7     6040.39     6206.57    222.67 o 
 -12   4   7      872.34     1046.92     89.34 o 
 -10   4   7       69.44       66.35     27.31 o 
  -8   4   7       33.54       57.00     25.07 o 
  -6   4   7     1132.61     1138.67     69.63 o 
  -4   4   7     1117.75      967.28     71.81 o 
  -2   4   7       94.55      101.40     28.98 o 
   0   4   7      836.52      858.25     58.36 o 
   2   4   7      119.75       86.66     30.13 o 
   4   4   7     1683.21     1640.29     96.26 o 
   6   4   7     2562.45     2446.08    118.44 o 
   8   4   7     1522.95     1229.72     96.40 o 
  10   4   7      364.41      402.40     68.16 o 
  12   4   7      697.18      770.51    100.25 o 
  14   4   7      174.30      167.15     71.30 o 
  16   4   7        0.39       91.31     70.08 o 
  18   4   7       59.57      119.55     78.02 o 
 -25   5   7      134.99      107.04     81.55 o 
 -23   5   7      527.75      651.75    277.03 o 
 -21   5   7      178.79      196.99     76.18 o 
 -19   5   7      191.38      179.80     71.19 o 
 -17   5   7      139.91      147.91     64.05 o 
 -15   5   7      845.87      892.75    114.55 o 
 -13   5   7       75.60      140.85     61.04 o 
 -11   5   7       34.70        0.00     42.39 o 
  -9   5   7      104.88       85.59     54.27 o 
  -7   5   7        0.06        0.00     30.76 o 
  -5   5   7     1225.85     1558.65    119.40 o 
  -3   5   7      642.95      622.72     90.91 o 
  -1   5   7     1298.57     1274.91    116.99 o 
   1   5   7      386.81      546.01     67.05 o 
   3   5   7        3.24        6.07     37.55 o 
   5   5   7      401.12      356.63     52.70 o 
   7   5   7       48.54      146.45     53.28 o 
   9   5   7      439.90      395.84     69.72 o 
  11   5   7      115.73       81.03     56.63 o 
  13   5   7        6.89        0.00     52.53 o 
  15   5   7       36.24        0.00     94.03 o 
 -20   6   7       19.85       25.97     70.10 o 
 -18   6   7      162.95      115.82     71.79 o 
 -16   6   7      332.72      517.91    101.40 o 
 -14   6   7      340.49      385.26     92.87 o 
 -12   6   7      180.32      177.86     70.49 o 
 -10   6   7        6.79        0.00     49.75 o 
  -8   6   7        7.28        0.00     53.54 o 
  -6   6   7      147.06      201.46     69.46 o 
  -4   6   7      391.46      496.03     84.69 o 
  -2   6   7     1147.24     1327.20    131.58 o 
   0   6   7      126.61      179.06     67.84 o 
   2   6   7       14.99       11.33     55.65 o 
   4   6   7      498.27      736.36    116.49 o 
   6   6   7      460.61      482.66     83.22 o 
   8   6   7        0.31       44.57     57.85 o 
  10   6   7      307.21      342.34    158.57 o 
 -11   7   7      229.62      231.72     90.93 o 
  -9   7   7       10.69       22.19     64.16 o 
  -7   7   7      135.82      137.81     74.16 o 
  -5   7   7       52.88       82.77     73.70 o 
  -3   7   7        1.13       60.21     95.84 o 
  -1   7   7       12.08       29.65     95.95 o 
   1   7   7       89.58       81.61     78.30 o 
 -32   0   8      574.41      854.76    190.32 o 
 -30   0   8       58.19        0.00     91.33 o 
 -28   0   8     1348.48     1274.71    131.24 o 
 -26   0   8       18.53        0.00     41.87 o 
 -24   0   8       66.11       40.27     40.63 o 
 -22   0   8      706.39      821.77     73.10 o 
 -20   0   8       41.78       64.42     31.02 o 
 -18   0   8     1210.78     1062.90     73.27 o 
 -16   0   8    18835.09    19100.97    270.51 o 
 -14   0   8       52.70       58.46     24.09 o 
 -12   0   8     2527.17     2680.09     72.21 o 
 -10   0   8     4137.63     3911.30    101.21 o 
  -8   0   8    80032.59    80797.69   1005.23 o 
  -6   0   8     6021.61     6595.46    132.17 o 
  -4   0   8     5463.78     5418.90    121.09 o 
  -2   0   8    12620.28    12454.23    219.29 o 
   0   0   8     2463.82     2819.09     95.51 o 
   2   0   8     5652.84     5778.23    149.33 o 
   4   0   8      467.09      372.21     49.83 o 
   6   0   8      870.30      711.80    105.59 o 
   8   0   8      974.33     1131.44     89.77 o 
  10   0   8     2717.65     2768.87    127.28 o 
  12   0   8     7576.70     7655.28    224.83 o 
  14   0   8     1013.21      969.33    101.80 o 
  16   0   8       30.82        0.00     75.99 o 
  18   0   8      329.46      312.66    128.31 o 
  20   0   8      140.67       79.83    101.70 o 
 -31   1   8       91.44        0.00     67.41 o 
 -29   1   8       12.69       30.55     53.55 o 
 -27   1   8      381.37      388.18     83.52 o 
 -25   1   8      922.14      987.71     77.30 o 
 -23   1   8     2659.08     2669.76     89.57 o 
 -21   1   8     1304.58     1321.19     60.91 o 
 -19   1   8     2901.31     2808.77     68.98 o 
 -17   1   8      378.81      423.12     32.10 o 
 -15   1   8      493.46      530.26     31.11 o 
 -13   1   8       30.21       43.45     14.75 o 
 -11   1   8     4288.99     4281.70     61.22 o 
  -9   1   8     1139.70     1232.27     55.40 o 
  -7   1   8    15507.19    16042.37    315.11 o 
  -5   1   8    25681.40    25595.84    259.56 o 
  -3   1   8     7365.38     7036.51    106.06 o 
  -1   1   8     6178.96     6246.14    104.13 o 
   1   1   8     7497.84     7707.55    124.76 o 
   3   1   8     1151.43      975.27     50.08 o 
   5   1   8      319.88      269.46     34.24 o 
   7   1   8     1049.13     1032.01     82.05 o 
   9   1   8     5617.42     5648.92    150.73 o 
  11   1   8       80.43       90.97     40.85 o 
  13   1   8      866.50      873.91     84.44 o 
  15   1   8      143.08      117.06     51.04 o 
  17   1   8      535.03      544.95     77.81 o 
  19   1   8      419.57      253.09     98.83 o 
  21   1   8       93.38      100.53     77.77 o 
 -30   2   8       63.85       91.79     76.09 o 
 -28   2   8        5.97       90.06     63.97 o 
 -26   2   8      566.50      560.62     97.76 o 
 -24   2   8     2839.49     2694.81    126.25 o 
 -22   2   8      638.74      581.67     92.88 o 
 -20   2   8      168.56      163.69     36.25 o 
 -18   2   8      271.38      328.71     35.32 o 
 -16   2   8      202.83      199.67     29.18 o 
 -14   2   8        0.01        6.82     16.21 o 
 -12   2   8      798.77      824.31     37.82 o 
 -10   2   8      920.58      957.23     44.76 o 
  -8   2   8     3827.43     3736.92    126.57 o 
  -6   2   8    11228.95    10935.35    142.84 o 
  -4   2   8      598.09      646.50     45.00 o 
  -2   2   8      271.82      260.99     28.35 o 
   0   2   8      674.32      710.99     43.78 o 
   2   2   8      988.88     1015.10     50.03 o 
   4   2   8       40.52       55.46     23.08 o 
   6   2   8      845.28      844.53     71.61 o 
   8   2   8      729.60      680.05     73.92 o 
  10   2   8      897.85      819.43     79.24 o 
  12   2   8       59.28       41.10     62.36 o 
  14   2   8      282.20      318.96     62.81 o 
  16   2   8        0.47       31.26     60.90 o 
  18   2   8      114.96       98.99     55.95 o 
  20   2   8        3.03       21.24     53.86 o 
 -29   3   8      465.95      564.43    229.33 o 
 -27   3   8      126.97      225.81     77.36 o 
 -25   3   8      410.40      457.36     90.89 o 
 -23   3   8      928.27      599.19    100.52 o 
 -21   3   8       42.95       67.48     71.71 o 
 -19   3   8     4294.82     4654.26    156.81 o 
 -17   3   8        6.04       23.77     33.62 o 
 -15   3   8     1140.97     1065.19     49.20 o 
 -13   3   8      807.91      702.36     43.18 o 
 -11   3   8     1381.62     1268.30     58.10 o 
  -9   3   8      157.81      202.05     27.99 o 
  -7   3   8        9.30        0.00     27.10 o 
  -5   3   8     6332.67     6337.39    114.85 o 
  -3   3   8     2886.64     3059.73     78.38 o 
  -1   3   8     1480.36     1501.44     51.98 o 
   1   3   8     2610.88     2726.74     68.32 o 
   3   3   8     1665.70     1615.79     89.49 o 
   5   3   8     1405.30     1241.35     85.46 o 
   7   3   8      511.89      520.50     62.64 o 
   9   3   8     2664.18     2533.76    153.02 o 
  11   3   8      600.86      521.04     88.43 o 
  13   3   8       98.00      102.57     66.88 o 
  15   3   8      711.42      780.54    118.54 o 
  17   3   8      230.38      135.80     73.01 o 
  19   3   8       32.35       23.59     58.69 o 
 -28   4   8      331.38      497.48    108.96 o 
 -26   4   8       62.06      173.19     75.19 o 
 -24   4   8     2897.59     2998.71    265.92 o 
 -22   4   8     1267.15     1228.32    148.94 o 
 -20   4   8      344.72      151.80     62.54 o 
 -18   4   8      449.90      430.30     82.70 o 
 -16   4   8     1523.04     1564.69    346.76 o 
 -14   4   8        1.58       32.77     44.96 o 
 -12   4   8      681.98      716.76     57.72 o 
 -10   4   8     4553.54     4723.42    119.89 o 
  -8   4   8     1159.52      971.31     56.73 o 
  -6   4   8      237.49      216.59     33.81 o 
  -4   4   8     3446.32     3394.18     92.80 o 
  -2   4   8     6837.05     6711.93    163.06 o 
   0   4   8     2309.20     2358.61     87.03 o 
   2   4   8      788.06      698.77     59.11 o 
   4   4   8     2037.01     2069.21     94.90 o 
   6   4   8     1084.18     1176.72    103.52 o 
   8   4   8      339.31      382.91     74.58 o 
  10   4   8     1667.22     1689.08    146.29 o 
  12   4   8     1034.45     1421.17    336.33 o 
  14   4   8      180.05      260.64     84.93 o 
  16   4   8      649.41      714.35    124.97 o 
 -25   5   8       84.04      126.98     80.15 o 
 -23   5   8      449.25      207.98    131.81 o 
 -21   5   8     1314.39     1514.50    157.42 o 
 -19   5   8     1119.25     1344.36    321.34 o 
 -17   5   8       45.41       46.32     58.24 o 
 -15   5   8      541.44      551.79     96.97 o 
 -13   5   8     1267.78     1325.10    130.68 o 
 -11   5   8      775.12      672.09     93.52 o 
  -9   5   8        0.01        2.62     40.35 o 
  -7   5   8     1833.14     1701.90    101.50 o 
  -5   5   8      178.66      217.11     60.17 o 
  -3   5   8      163.79      299.47     68.52 o 
  -1   5   8       95.00      127.24     55.86 o 
   1   5   8      868.97      935.83     84.14 o 
   3   5   8     1097.77     1293.77    102.36 o 
   5   5   8       11.26       30.02     36.86 o 
   7   5   8      744.93      856.33     78.72 o 
   9   5   8      304.81      331.72     58.28 o 
  11   5   8      106.03        6.17     44.69 o 
  13   5   8      398.85      401.64     83.84 o 
 -20   6   8      103.81       33.22     70.59 o 
 -18   6   8        7.89       24.84     67.57 o 
 -16   6   8        2.68       47.95     68.56 o 
 -14   6   8      189.50      204.57     77.26 o 
 -12   6   8       61.82       51.05     55.32 o 
 -10   6   8       24.04        0.00     47.60 o 
  -8   6   8       42.98       41.84     57.67 o 
  -6   6   8      857.36      982.58    119.28 o 
  -4   6   8      120.28       99.70     49.19 o 
  -2   6   8        0.35       58.35     58.89 o 
   0   6   8       29.78       16.37     53.29 o 
   2   6   8        0.35       31.54     61.94 o 
   4   6   8        3.65        0.00     57.27 o 
   6   6   8      242.84      106.25    126.90 o 
   8   6   8       34.56      141.09     80.61 o 
 -11   7   8        0.01       50.01     76.56 o 
  -9   7   8       91.89      101.87     74.35 o 
  -7   7   8      223.94      204.48     83.66 o 
  -5   7   8      320.73      309.85     92.01 o 
  -3   7   8       13.04       97.63     72.18 o 
  -1   7   8       64.77       50.06     95.39 o 
 -33   1   9       50.85       32.85     86.65 o 
 -31   1   9      215.12      195.97     91.29 o 
 -29   1   9       14.16        0.00     84.68 o 
 -27   1   9      122.71      126.33     56.05 o 
 -25   1   9     1364.72     1207.17     72.20 o 
 -23   1   9      524.03      517.19     48.21 o 
 -21   1   9      127.48      132.26     32.92 o 
 -19   1   9      405.77      401.93     33.88 o 
 -17   1   9        5.86        0.88     17.06 o 
 -15   1   9    11157.36    10942.88    126.47 o 
 -13   1   9     2383.62     2696.67     51.89 o 
 -11   1   9      331.32      394.46     29.99 o 
  -9   1   9     9841.48    10794.76    175.42 o 
  -7   1   9       33.26       48.18     21.16 o 
  -5   1   9     5458.66     5276.97     90.96 o 
  -3   1   9     4355.24     4177.31     81.83 o 
  -1   1   9     1066.56      902.80     45.34 o 
   1   1   9      805.08      726.74     44.67 o 
   3   1   9       35.79       23.67     21.32 o 
   5   1   9      748.10      830.38     58.46 o 
   7   1   9      130.45      149.33     32.62 o 
   9   1   9     3884.34     3439.39    126.56 o 
  11   1   9     2272.43     1945.35    137.60 o 
  13   1   9     1157.99     1046.67     91.36 o 
  15   1   9      365.84      531.82     76.15 o 
  17   1   9      118.53      191.32     59.50 o 
  19   1   9       90.66       15.34     68.55 o 
 -32   2   9      180.54      272.72     94.09 o 
 -30   2   9      110.77       99.21     76.77 o 
 -28   2   9       94.85       16.64     55.30 o 
 -26   2   9       57.91       60.21     59.30 o 
 -24   2   9     1443.56     1445.26    137.71 o 
 -22   2   9     2549.52     2622.96    325.93 o 
 -20   2   9      190.61      214.53     32.95 o 
 -18   2   9     1107.66     1104.58     63.53 o 
 -16   2   9       14.80       47.76     21.53 o 
 -14   2   9      387.97      389.46     30.42 o 
 -12   2   9        0.69       20.47     14.13 o 
 -10   2   9      157.93      106.28     29.27 o 
  -8   2   9     8599.48     8222.60    158.65 o 
  -6   2   9     6427.10     6744.14    106.92 o 
  -4   2   9     6114.01     5850.51    103.21 o 
  -2   2   9      316.49      367.82     34.00 o 
   0   2   9       15.86       50.51     22.27 o 
   2   2   9        0.71       10.58     19.91 o 
   4   2   9        0.25       18.75     22.06 o 
   6   2   9       25.69        0.00     30.42 o 
   8   2   9      298.20      242.35     52.45 o 
  10   2   9     3793.66     4232.75    149.07 o 
  12   2   9     2392.97     2518.08    134.26 o 
  14   2   9      156.15      139.20     50.56 o 
  16   2   9      235.17      255.97     64.88 o 
  18   2   9      135.27      151.51     64.30 o 
 -29   3   9      433.19      604.83    117.50 o 
 -27   3   9      325.89      606.64    130.51 o 
 -25   3   9      248.13      262.59     78.37 o 
 -23   3   9      287.98      325.92    119.46 o 
 -21   3   9       66.74       21.30     38.41 o 
 -19   3   9     1646.25     1766.97    110.45 o 
 -17   3   9     2552.43     2423.56    117.93 o 
 -15   3   9      925.75     1005.64     63.65 o 
 -13   3   9     2123.20     2148.51     82.61 o 
 -11   3   9      299.74      348.71     40.43 o 
  -9   3   9     4017.64     3929.84     87.52 o 
  -7   3   9     1529.49     1426.16     55.83 o 
  -5   3   9     1431.58     1459.13     68.27 o 
  -3   3   9      255.10      254.10     32.32 o 
  -1   3   9     1018.48      966.27     52.95 o 
   1   3   9     2510.17     2468.74    103.91 o 
   3   3   9      487.17      544.70     60.64 o 
   5   3   9      459.07      503.39     60.28 o 
   7   3   9       24.17       11.23     35.28 o 
   9   3   9       54.56       48.26     41.86 o 
  11   3   9      329.20      308.83     60.78 o 
  13   3   9      203.17      285.91     63.22 o 
  15   3   9      540.01      695.33     90.90 o 
  17   3   9       13.79       29.42     53.77 o 
 -28   4   9       30.71        1.80    179.22 o 
 -26   4   9       80.14       13.53     63.17 o 
 -24   4   9       41.28       63.55     83.83 o 
 -22   4   9      215.94      136.50     66.56 o 
 -20   4   9       17.72        0.00     61.90 o 
 -18   4   9      239.11      243.64     63.85 o 
 -16   4   9      376.64      263.08     69.73 o 
 -14   4   9       30.14        0.00     32.36 o 
 -12   4   9       85.48       56.99     30.71 o 
 -10   4   9        7.11        0.00     24.70 o 
  -8   4   9      406.45      277.98     59.44 o 
  -6   4   9     1453.92     1471.68    133.45 o 
  -4   4   9      306.53      335.01     47.28 o 
  -2   4   9      317.42      297.40     48.62 o 
   0   4   9      501.95      632.53     57.14 o 
   2   4   9        0.94       17.05     28.26 o 
   4   4   9      756.05      693.68     88.72 o 
   6   4   9       51.39       50.46     51.39 o 
   8   4   9      211.56      109.05     92.13 o 
  10   4   9      231.81      262.78     70.36 o 
  12   4   9      383.80      363.52     70.97 o 
  14   4   9      143.59      122.83     58.44 o 
 -25   5   9      241.63      174.93     80.13 o 
 -23   5   9       54.63        1.88    125.77 o 
 -21   5   9      269.24      499.04    151.09 o 
 -19   5   9      122.59       13.01     65.00 o 
 -17   5   9        9.45       13.29     61.39 o 
 -15   5   9      197.38      149.85    117.77 o 
 -13   5   9       46.13       56.33     51.01 o 
 -11   5   9        6.07       52.54     58.40 o 
  -9   5   9      162.21      161.72     48.72 o 
  -7   5   9     3460.58     3610.48    164.23 o 
  -5   5   9      926.18     1040.77    119.68 o 
  -3   5   9       31.58       90.83     50.78 o 
  -1   5   9       28.52        0.00     62.63 o 
   1   5   9      117.35      200.41     65.79 o 
   3   5   9        0.21       35.04     51.16 o 
   5   5   9       25.59       18.92     42.95 o 
   7   5   9      115.67      111.44     55.25 o 
   9   5   9        3.34        0.00     46.43 o 
  11   5   9       37.97       98.14     60.71 o 
 -20   6   9       10.40       25.14     68.32 o 
 -18   6   9       49.33       92.58     73.86 o 
 -16   6   9      409.43      727.48    120.15 o 
 -14   6   9      308.93      241.58    159.32 o 
 -12   6   9       45.84        1.15     93.24 o 
 -10   6   9      812.52      802.24    116.47 o 
  -8   6   9      349.68      436.01     91.01 o 
  -6   6   9     1553.75     1401.91    137.57 o 
  -4   6   9     1123.38     1141.40    128.13 o 
  -2   6   9       58.82       80.19     60.50 o 
   0   6   9       19.50       20.29     57.45 o 
   2   6   9       36.90       88.23     70.52 o 
   4   6   9      638.87      688.01    116.66 o 
   6   6   9       75.38       91.74     75.07 o 
   8   6   9       51.69       28.50     70.93 o 
  -9   7   9       53.02        0.00     85.97 o 
  -7   7   9       38.22       43.58     75.08 o 
  -5   7   9      108.57      121.70     79.21 o 
  -3   7   9        9.05       26.88     67.57 o 
 -30   0  10     1640.26     2029.51    229.90 o 
 -28   0  10       92.34       57.42     49.22 o 
 -26   0  10       11.95       39.92     39.16 o 
 -24   0  10     3558.23     3583.78    126.81 o 
 -22   0  10      552.72      566.32     63.27 o 
 -20   0  10      116.93       17.37     45.47 o 
 -18   0  10     4497.05     4303.79    168.57 o 
 -16   0  10     4291.75     4432.19    123.49 o 
 -14   0  10     3998.11     4454.32    126.00 o 
 -12   0  10      838.24      786.97     92.29 o 
 -10   0  10    20007.44    19548.83    557.83 o 
  -8   0  10     6354.02     6357.73    137.73 o 
  -6   0  10       21.10       52.21     38.67 o 
  -4   0  10     8479.29     8576.10    435.39 o 
  -2   0  10       45.39       20.50     25.19 o 
   0   0  10     1119.93     1167.43    175.55 o 
   2   0  10     6797.38     6338.41    171.45 o 
   4   0  10     1941.36     1938.56    101.75 o 
   6   0  10     3491.41     3602.18    140.88 o 
   8   0  10      302.88      373.32     64.39 o 
  10   0  10     2773.96     2861.56    334.81 o 
  12   0  10     6161.72     6257.97    216.45 o 
  14   0  10      695.61      490.58    142.18 o 
  16   0  10      152.35       90.99     99.67 o 
  18   0  10       24.49      156.27    113.31 o 
 -33   1  10      363.97      254.33     95.50 o 
 -31   1  10        7.62       10.80     67.94 o 
 -29   1  10      690.39      574.59     83.53 o 
 -27   1  10      819.79      794.89     84.91 o 
 -25   1  10       28.07        0.00     29.58 o 
 -23   1  10      991.26      904.22     59.01 o 
 -21   1  10     1655.08     1623.88     68.84 o 
 -19   1  10      432.87      469.12     34.64 o 
 -17   1  10      354.89      436.34     30.72 o 
 -15   1  10      159.11      172.50     20.71 o 
 -13   1  10    12376.26    11910.75    125.29 o 
 -11   1  10      784.12      840.67     61.42 o 
  -9   1  10     3401.46     3398.08    177.55 o 
  -7   1  10     4272.19     4545.46     77.26 o 
  -5   1  10     2076.38     2122.14     57.90 o 
  -3   1  10      581.77      604.41     39.00 o 
  -1   1  10     1727.01     1847.49     62.53 o 
   1   1  10      214.54      180.36     28.82 o 
   3   1  10      913.84      915.96     73.98 o 
   5   1  10      418.59      466.18     44.64 o 
   7   1  10     1883.77     1953.06    103.91 o 
   9   1  10       14.86        0.00     36.14 o 
  11   1  10       19.62       92.10     44.47 o 
  13   1  10      539.40      608.91     78.68 o 
  15   1  10      926.43      748.97     86.43 o 
  17   1  10      195.23      315.64     90.84 o 
  19   1  10        9.09        5.36     89.47 o 
 -32   2  10       65.38        0.00     72.52 o 
 -30   2  10        0.88        0.00     62.32 o 
 -28   2  10       22.70       10.31     59.55 o 
 -26   2  10      277.62      276.51     59.85 o 
 -24   2  10      136.93      173.13     51.36 o 
 -22   2  10        1.06        0.00     34.30 o 
 -20   2  10      447.88      445.23     48.67 o 
 -18   2  10     1420.13     1281.31    115.42 o 
 -16   2  10      317.22      228.84     34.40 o 
 -14   2  10       17.86       51.10     24.14 o 
 -12   2  10     1087.07     1173.87     69.06 o 
 -10   2  10     1897.27     1943.55     78.64 o 
  -8   2  10     1160.77     1191.20     66.46 o 
  -6   2  10     2227.60     2338.14     69.31 o 
  -4   2  10     2006.83     2142.63     63.47 o 
  -2   2  10     7715.00     7772.43    131.93 o 
   0   2  10     2688.72     2644.42     76.76 o 
   2   2  10       41.73       71.39     45.62 o 
   4   2  10      494.70      419.74     66.47 o 
   6   2  10        0.00        0.00     37.05 o 
   8   2  10     1989.16     2123.48    115.39 o 
  10   2  10     1041.58      827.96    140.78 o 
  12   2  10      316.19      265.50     61.35 o 
  14   2  10      393.19      336.41     66.07 o 
  16   2  10      275.22      345.83     72.26 o 
  18   2  10       98.57       60.89     56.27 o 
 -31   3  10       21.00      106.24     82.84 o 
 -29   3  10      210.43      111.16    291.69 o 
 -27   3  10      586.11      617.35    106.38 o 
 -25   3  10      510.71      447.13     89.05 o 
 -23   3  10        6.59       66.13     42.17 o 
 -21   3  10      608.50      714.30     76.81 o 
 -19   3  10      294.37      132.77     64.99 o 
 -17   3  10       93.49       70.14     31.03 o 
 -15   3  10      528.43      671.58     56.07 o 
 -13   3  10      224.37      208.58     43.74 o 
 -11   3  10      263.39      316.26     45.75 o 
  -9   3  10     1365.53     1293.12     76.49 o 
  -7   3  10     6517.94     6691.58    155.32 o 
  -5   3  10     4658.21     4967.29    132.83 o 
  -3   3  10      954.85      974.74     53.99 o 
  -1   3  10     1812.48     1531.29     65.97 o 
   1   3  10      108.56      105.14     36.66 o 
   3   3  10      685.07      697.52     77.54 o 
   5   3  10      150.62      130.71     55.78 o 
   7   3  10      298.06      277.35     56.47 o 
   9   3  10      355.64      230.11     56.06 o 
  11   3  10        0.56        0.00     36.54 o 
  13   3  10      649.33      887.96    198.90 o 
  15   3  10      446.27      400.98    136.67 o 
 -28   4  10       40.81        4.10     70.06 o 
 -26   4  10     1019.13      826.57    160.50 o 
 -24   4  10     1682.33     1800.17    167.23 o 
 -22   4  10      822.61      792.78    187.50 o 
 -20   4  10      449.74      317.34     73.77 o 
 -18   4  10      509.04      460.76     66.29 o 
 -16   4  10      974.68     1076.65     93.65 o 
 -14   4  10       51.32        8.49     34.17 o 
 -12   4  10     1660.90     1625.59     96.10 o 
 -10   4  10     1030.03      976.32     76.34 o 
  -8   4  10      253.60      186.27     41.55 o 
  -6   4  10      913.46      906.44     72.03 o 
  -4   4  10     4026.26     4290.90    163.14 o 
  -2   4  10     4699.29     5095.50    198.99 o 
   0   4  10      144.04      196.80     45.87 o 
   2   4  10       42.88       66.48     43.68 o 
   4   4  10      343.39      378.54     62.35 o 
   6   4  10       57.09       87.88     45.07 o 
   8   4  10      803.41      737.19     82.81 o 
  10   4  10      643.73      911.15     97.32 o 
  12   4  10      622.53      696.34    138.12 o 
  14   4  10      492.51      477.22     88.48 o 
 -25   5  10        0.04       32.03     67.81 o 
 -23   5  10       66.18       49.25     63.32 o 
 -21   5  10      548.01      587.42    105.15 o 
 -19   5  10      284.95      181.97     70.13 o 
 -17   5  10       20.30        0.00     56.00 o 
 -15   5  10       90.22       27.11     52.01 o 
 -13   5  10      932.98      999.99    136.15 o 
 -11   5  10      204.00      321.64     76.59 o 
  -9   5  10      290.29      233.15    117.95 o 
  -7   5  10      161.93      161.54     87.38 o 
  -5   5  10       85.38       90.83     52.73 o 
  -3   5  10      224.71      130.63     57.91 o 
  -1   5  10      762.69      623.37     96.33 o 
   1   5  10     2301.35     2481.30    396.26 o 
   3   5  10      451.43      329.64    113.31 o 
   5   5  10     1320.65     1090.26    181.87 o 
   7   5  10     1045.25     1147.90    331.04 o 
   9   5  10      103.48      193.43     64.19 o 
  11   5  10       14.09        0.00     54.57 o 
 -20   6  10       14.21        0.00     64.40 o 
 -18   6  10       88.03       75.52     72.28 o 
 -16   6  10      476.42      535.59    189.08 o 
 -14   6  10      243.66      146.03     71.54 o 
 -12   6  10      107.83       21.69     69.34 o 
 -10   6  10      161.05      148.00     68.61 o 
  -8   6  10      150.60       60.18     57.18 o 
  -6   6  10      940.77     1053.39     99.52 o 
  -4   6  10       27.60       52.69     97.13 o 
  -2   6  10       31.72        0.00     55.47 o 
   0   6  10       14.01        0.00     59.02 o 
   2   6  10      149.89      141.81     80.31 o 
   4   6  10      352.93      402.20     97.25 o 
   6   6  10       13.97       61.66     80.51 o 
  -7   7  10      115.62      138.17     77.88 o 
 -33   1  11      833.61      814.11    131.23 o 
 -31   1  11       18.41       35.35     68.00 o 
 -29   1  11        0.99        0.00     43.37 o 
 -27   1  11        1.96        0.00     38.78 o 
 -25   1  11       70.46       14.47     32.47 o 
 -23   1  11      731.91      672.93     60.54 o 
 -21   1  11       32.39        0.00     31.82 o 
 -19   1  11     1100.77     1172.74     48.29 o 
 -17   1  11      206.94      179.24     22.81 o 
 -15   1  11      223.23      219.75     21.51 o 
 -13   1  11     8379.25     8168.77    187.53 o 
 -11   1  11     3458.20     3458.54     96.52 o 
  -9   1  11      230.53      226.76     60.68 o 
  -7   1  11     1226.61     1446.65     46.78 o 
  -5   1  11     8891.45     9243.78    219.99 o 
  -3   1  11     8346.41     8550.98    136.65 o 
  -1   1  11     1034.25      919.59     56.75 o 
   1   1  11     1322.33     1259.80     61.38 o 
   3   1  11       91.29       77.38     29.93 o 
   5   1  11       33.78       51.77     30.76 o 
   7   1  11     4638.38     4136.70    174.59 o 
   9   1  11      385.61      393.37    110.36 o 
  11   1  11      195.46      156.28     50.28 o 
  13   1  11      307.43      255.44     64.14 o 
  15   1  11      264.44      339.24    142.16 o 
  17   1  11       78.58        0.00     72.33 o 
 -32   2  11      117.99       46.55     74.90 o 
 -30   2  11       26.26       20.49     67.80 o 
 -28   2  11       28.07       10.00     47.51 o 
 -26   2  11      171.99      285.57     62.64 o 
 -24   2  11      278.18      169.00     51.23 o 
 -22   2  11     4460.95     4606.07    166.11 o 
 -20   2  11      240.94      157.11     36.86 o 
 -18   2  11     2149.90     2035.95     85.20 o 
 -16   2  11     1056.05     1185.23     92.68 o 
 -14   2  11      811.77      773.70     53.90 o 
 -12   2  11      127.99      126.79     31.80 o 
 -10   2  11       50.65        4.31     24.37 o 
  -8   2  11     1498.22     1377.97     73.00 o 
  -6   2  11      322.47      371.93     32.84 o 
  -4   2  11     4770.34     4597.90     98.00 o 
  -2   2  11     3328.69     3005.15     90.47 o 
   0   2  11       35.38        0.00     22.28 o 
   2   2  11       25.66       16.79     24.71 o 
   4   2  11     2180.35     2239.24    109.06 o 
   6   2  11      600.21      517.84     67.62 o 
   8   2  11      313.89      344.55     59.40 o 
  10   2  11      353.38      313.90     70.50 o 
  12   2  11      176.51      182.01     56.35 o 
  14   2  11        7.67       55.74     50.18 o 
  16   2  11       64.48       83.98     60.33 o 
 -31   3  11       35.75       54.94     74.12 o 
 -29   3  11      135.44      113.03     75.01 o 
 -27   3  11      761.28      819.70    213.38 o 
 -25   3  11        5.17       10.23     42.62 o 
 -23   3  11      352.06      473.85     70.31 o 
 -21   3  11      282.01      310.01     61.27 o 
 -19   3  11      118.03       93.10     40.25 o 
 -17   3  11      603.46      575.98     56.03 o 
 -15   3  11       47.90       14.39     27.94 o 
 -13   3  11       17.92        0.00     23.21 o 
 -11   3  11      129.42      133.72     37.42 o 
  -9   3  11     1816.42     1827.97     90.46 o 
  -7   3  11      555.84      684.97     62.00 o 
  -5   3  11      437.02      436.17     82.90 o 
  -3   3  11       66.96       30.84     24.76 o 
  -1   3  11      919.45      972.68     73.88 o 
   1   3  11       34.71       30.56     33.46 o 
   3   3  11     2128.68     2204.27    112.49 o 
   5   3  11      221.40      175.41     48.86 o 
   7   3  11      154.43       87.99     46.25 o 
   9   3  11       10.22       61.80     52.17 o 
  11   3  11       58.40       70.35     46.83 o 
  13   3  11      345.24      238.70     64.67 o 
  15   3  11       10.15       39.24     56.19 o 
 -28   4  11      209.86      212.02    107.39 o 
 -26   4  11        3.03       54.47     59.74 o 
 -24   4  11       17.17       46.47     58.56 o 
 -22   4  11       24.58        0.00     48.18 o 
 -20   4  11     1867.88     2036.69    204.75 o 
 -18   4  11      128.97       63.46     52.80 o 
 -16   4  11     1052.94      982.26     90.78 o 
 -14   4  11       28.90       52.84     30.90 o 
 -12   4  11      693.45      727.26     62.01 o 
 -10   4  11      395.46      468.88     64.09 o 
  -8   4  11        6.79       52.77     34.05 o 
  -6   4  11      182.24      179.65     43.05 o 
  -4   4  11      531.53      533.02     82.16 o 
  -2   4  11      692.89      587.25     85.33 o 
   0   4  11      650.49      702.25     96.68 o 
   2   4  11      192.07      182.73     63.66 o 
   4   4  11      375.02      282.98     97.83 o 
   6   4  11        2.58       29.53     43.09 o 
   8   4  11       59.26       64.44     53.78 o 
  10   4  11        3.18        0.00     42.47 o 
  12   4  11       40.00       96.22     57.18 o 
 -25   5  11       47.46       25.70     68.53 o 
 -23   5  11       31.98       74.69    137.33 o 
 -21   5  11      232.49      161.75     69.69 o 
 -19   5  11      410.41      299.03     74.43 o 
 -17   5  11      367.16      424.92     89.58 o 
 -15   5  11       69.84        4.59    112.81 o 
 -13   5  11       19.68        5.25     50.33 o 
 -11   5  11       83.97       72.68     48.46 o 
  -9   5  11      959.66      863.12     79.48 o 
  -7   5  11        6.26        0.00     46.10 o 
  -5   5  11       47.68       95.77     52.53 o 
  -3   5  11       16.79        0.00     45.48 o 
  -1   5  11      120.16       32.55     54.07 o 
   1   5  11      380.15      470.06     91.65 o 
   3   5  11      137.48      133.82    246.30 o 
   5   5  11       18.68        0.00     55.85 o 
   7   5  11       65.43      114.27     66.99 o 
   9   5  11        0.58       84.40     79.26 o 
 -20   6  11        0.39       11.13     66.77 o 
 -18   6  11      136.69      113.34     61.00 o 
 -16   6  11       24.17        0.00     83.94 o 
 -14   6  11        6.23        0.00     54.53 o 
 -12   6  11      529.41      521.40    101.65 o 
 -10   6  11      607.59      927.87    150.52 o 
  -8   6  11        2.14        0.00     47.47 o 
  -6   6  11       76.97       57.26     60.04 o 
  -4   6  11        5.65        0.00     52.19 o 
  -2   6  11      106.35       70.32     64.68 o 
   0   6  11       99.99      149.68     95.05 o 
   2   6  11       17.20       30.64     73.18 o 
   4   6  11        8.14        0.00     64.25 o 
 -30   0  12      246.87       61.34     92.91 o 
 -28   0  12      269.61      320.66    105.76 o 
 -26   0  12     1456.20     1396.83    116.64 o 
 -24   0  12     3442.46     3357.36    119.82 o 
 -22   0  12     2629.20     2725.35    104.27 o 
 -20   0  12     1447.96     1626.95     81.21 o 
 -18   0  12    11099.09    10828.79    193.33 o 
 -16   0  12     9092.78     8563.83    285.39 o 
 -14   0  12    12470.62    13207.95    245.92 o 
 -12   0  12     3191.29     3489.20    104.73 o 
 -10   0  12      127.67       39.84     25.38 o 
  -8   0  12      192.81      233.23     37.08 o 
  -6   0  12      132.44      131.51     34.00 o 
  -4   0  12     8526.96     8327.76    191.40 o 
  -2   0  12    26510.21    27338.59    438.56 o 
   0   0  12     1610.36     1974.51    105.46 o 
   2   0  12     2950.84     2898.90    174.14 o 
   4   0  12     1515.37     1424.04    102.85 o 
   6   0  12      947.33     1043.36    119.18 o 
   8   0  12       94.05       25.81     43.74 o 
  10   0  12     2380.71     2468.28    147.57 o 
  12   0  12      998.37     1012.73    169.46 o 
  14   0  12      155.95        0.00     81.63 o 
  16   0  12     1912.27     1901.09    249.74 o 
 -31   1  12        1.43        0.00     50.48 o 
 -29   1  12      575.30      535.10    121.39 o 
 -27   1  12      575.86      556.23     84.86 o 
 -25   1  12       24.53        5.74     33.09 o 
 -23   1  12      387.94      437.41     51.47 o 
 -21   1  12     6071.29     5730.68    148.83 o 
 -19   1  12     3324.39     3254.25     96.05 o 
 -17   1  12      396.60      381.52     33.49 o 
 -15   1  12     3873.50     3871.37     80.18 o 
 -13   1  12        1.88       21.33     29.23 o 
 -11   1  12     1029.53     1075.45     86.94 o 
  -9   1  12     1467.11     1460.68     43.15 o 
  -7   1  12     4549.51     4771.97     95.35 o 
  -5   1  12      312.48      355.95     35.12 o 
  -3   1  12     4953.45     5129.78    105.88 o 
  -1   1  12     6613.21     6585.00    126.66 o 
   1   1  12     2467.91     2367.02     79.22 o 
   3   1  12      113.36      114.86     31.36 o 
   5   1  12     1351.91     1551.24     77.70 o 
   7   1  12      389.46      344.33     56.71 o 
   9   1  12     1213.75     1187.56    119.18 o 
  11   1  12      728.61      756.87     83.41 o 
  13   1  12      428.45      649.12    126.69 o 
  15   1  12      347.44      323.69     91.20 o 
 -32   2  12        4.64        9.46     72.38 o 
 -30   2  12       30.32        0.00     52.14 o 
 -28   2  12      128.77      122.42     50.70 o 
 -26   2  12       19.11       58.63     45.44 o 
 -24   2  12     1017.12      902.71     86.76 o 
 -22   2  12     1624.74     1658.29     87.12 o 
 -20   2  12      321.09      226.79     62.45 o 
 -18   2  12        0.35        0.00     21.66 o 
 -16   2  12        1.00       27.01     25.65 o 
 -14   2  12      775.48      764.83    108.52 o 
 -12   2  12       20.61        0.00     24.16 o 
 -10   2  12     2230.27     2187.52    141.03 o 
  -8   2  12       84.92       39.07     46.41 o 
  -6   2  12     1155.79     1318.96     64.80 o 
  -4   2  12      553.80      748.50     82.15 o 
  -2   2  12      121.49      111.16     29.89 o 
   0   2  12      238.81      194.11     33.90 o 
   2   2  12       54.42       19.37     27.83 o 
   4   2  12      605.04      731.71     74.13 o 
   6   2  12     1186.98     1421.16    100.27 o 
   8   2  12      115.72       56.68     43.79 o 
  10   2  12       23.63       36.36     43.29 o 
  12   2  12      190.61       86.23     60.17 o 
  14   2  12       29.71       33.20     55.36 o 
  16   2  12        8.71        0.00     56.48 o 
 -31   3  12        0.76        0.00     70.18 o 
 -29   3  12       53.24       18.11     58.54 o 
 -27   3  12      172.40      277.88     89.33 o 
 -25   3  12      159.17      211.02     89.84 o 
 -23   3  12      826.00      814.72     86.40 o 
 -21   3  12     3013.77     3042.69    137.60 o 
 -19   3  12     1758.78     1699.95     88.05 o 
 -17   3  12     2640.44     2593.76    111.09 o 
 -15   3  12     1985.51     1841.66     85.82 o 
 -13   3  12      443.88      551.23     68.67 o 
 -11   3  12      212.92      227.79     45.28 o 
  -9   3  12      236.82      175.53     39.25 o 
  -7   3  12     1957.92     1925.06     91.47 o 
  -5   3  12      127.13      101.87     54.68 o 
  -3   3  12      123.62      101.16     35.29 o 
  -1   3  12      848.35      880.25    120.15 o 
   1   3  12     2018.25     2049.52    107.91 o 
   3   3  12       16.11        0.00     33.19 o 
   5   3  12      279.78      243.64     53.03 o 
   7   3  12      360.69      385.52     64.78 o 
   9   3  12       61.15       86.95     48.17 o 
  11   3  12      391.48      420.98     85.49 o 
  13   3  12      878.30     1102.45    112.99 o 
 -28   4  12       62.92       17.37     74.53 o 
 -26   4  12      742.89      732.48    111.37 o 
 -24   4  12      778.06      807.88    112.01 o 
 -22   4  12        3.59        0.00     38.59 o 
 -20   4  12       26.97        0.00     35.85 o 
 -18   4  12     1592.65     1631.35    114.96 o 
 -16   4  12     1700.39     1532.23     88.72 o 
 -14   4  12       49.45        7.78     29.36 o 
 -12   4  12     2018.83     1780.81    102.81 o 
 -10   4  12     1865.32     1887.05    102.16 o 
  -8   4  12      151.07      214.43     45.42 o 
  -6   4  12     1452.94     1389.66    134.02 o 
  -4   4  12     1973.55     2368.11    153.06 o 
  -2   4  12     1231.79     1273.02    125.15 o 
   0   4  12       44.36       57.44     52.50 o 
   2   4  12     2836.66     2898.04    341.86 o 
   4   4  12      438.60      341.56     78.99 o 
   6   4  12       18.23        1.49     49.52 o 
   8   4  12      347.83      301.66     68.61 o 
  10   4  12      361.69      351.38     93.48 o 
  12   4  12        9.05       28.19     57.77 o 
 -25   5  12       41.79        0.00     61.97 o 
 -23   5  12       49.50       47.42     63.31 o 
 -21   5  12      109.03       69.76     60.68 o 
 -19   5  12       14.96        0.00     38.66 o 
 -17   5  12       45.37        0.00     50.71 o 
 -15   5  12      502.07      458.95     72.11 o 
 -13   5  12      906.42     1017.78     93.36 o 
 -11   5  12        2.82       46.15     36.66 o 
  -9   5  12     1508.58     1271.93    195.90 o 
  -7   5  12     2388.09     2321.24    158.86 o 
  -5   5  12      157.56      169.03     62.14 o 
  -3   5  12       38.90        3.06     50.79 o 
  -1   5  12      218.74      267.72     93.13 o 
   1   5  12      112.35      109.64    135.70 o 
   3   5  12       10.56        0.00     46.84 o 
   5   5  12      163.07      264.21    145.05 o 
   7   5  12      437.15      356.75     92.26 o 
 -20   6  12        9.96        0.00     81.01 o 
 -18   6  12        9.42        0.00     69.40 o 
 -16   6  12       40.73      101.43     70.13 o 
 -14   6  12       11.61        0.00     59.42 o 
 -12   6  12       32.79       16.57     66.41 o 
 -10   6  12      119.53       61.31     65.68 o 
  -8   6  12      127.99        0.00     55.27 o 
  -6   6  12        3.44       49.21     63.11 o 
  -4   6  12      152.38      199.35     76.49 o 
  -2   6  12        8.24       44.35     60.67 o 
   0   6  12       61.71       65.51    103.51 o 
   2   6  12      124.92      188.42     88.20 o 
 -33   1  13       23.40      131.02    111.96 o 
 -31   1  13        0.41       59.41     67.28 o 
 -29   1  13        6.04        3.74     48.19 o 
 -27   1  13       82.85       39.41     35.93 o 
 -25   1  13        0.70        0.00     30.74 o 
 -23   1  13     3473.71     3176.69    252.28 o 
 -21   1  13     3018.44     3117.60    108.06 o 
 -19   1  13     5611.85     5437.36    176.61 o 
 -17   1  13     1437.19     1488.62     69.98 o 
 -15   1  13     2965.82     3136.50    104.12 o 
 -13   1  13       32.77      100.25     30.15 o 
 -11   1  13      478.85      429.86     46.80 o 
  -9   1  13      240.98      248.19     24.71 o 
  -7   1  13        3.06       19.63     19.09 o 
  -5   1  13       79.59       98.12     25.33 o 
  -3   1  13     5700.27     5706.87    116.85 o 
  -1   1  13     2898.46     2689.97     84.46 o 
   1   1  13      261.15      282.91     39.76 o 
   3   1  13       50.34       46.79     30.37 o 
   5   1  13       97.74       53.83     31.55 o 
   7   1  13       21.28       55.20     40.82 o 
   9   1  13      345.91      336.41     94.31 o 
  11   1  13       92.67       74.15     49.46 o 
  13   1  13      226.55      276.83     70.02 o 
  15   1  13      181.00       59.35     72.48 o 
 -32   2  13      416.05      509.55    106.39 o 
 -30   2  13      136.53      198.06     63.35 o 
 -28   2  13       76.51       57.76     49.28 o 
 -26   2  13       15.24        0.00     36.33 o 
 -24   2  13       86.76       94.64     45.27 o 
 -22   2  13      535.85      417.95     62.38 o 
 -20   2  13        1.49        1.97     26.57 o 
 -18   2  13     1821.62     1749.65     73.73 o 
 -16   2  13     1099.67     1216.75     69.67 o 
 -14   2  13      566.72      647.49     61.78 o 
 -12   2  13      159.26      188.20     38.36 o 
 -10   2  13       31.47        1.60     25.31 o 
  -8   2  13       34.30       40.21     27.83 o 
  -6   2  13      643.68      521.34     76.11 o 
  -4   2  13      939.90      967.03     71.81 o 
  -2   2  13      483.09      455.87     45.18 o 
   0   2  13     1239.74     1271.28     75.75 o 
   2   2  13     1826.03     1758.13     99.11 o 
   4   2  13      374.84      372.40     58.06 o 
   6   2  13       35.57        0.00     42.08 o 
   8   2  13       57.27        2.64     49.49 o 
  10   2  13       57.29       93.12     54.18 o 
  12   2  13        0.29        2.15     50.98 o 
  14   2  13       15.27       34.40     88.25 o 
 -31   3  13       58.43      205.15     85.42 o 
 -29   3  13      144.35      105.18     59.15 o 
 -27   3  13      483.40      476.53     79.27 o 
 -25   3  13      203.04      191.54     55.30 o 
 -23   3  13       18.26       11.72     39.40 o 
 -21   3  13      464.50      512.35     80.20 o 
 -19   3  13       18.05        0.00     25.85 o 
 -17   3  13      423.64      417.53     50.88 o 
 -15   3  13      294.28      225.14     39.98 o 
 -13   3  13       40.69       51.65     42.68 o 
 -11   3  13      642.85      549.42     92.30 o 
  -9   3  13        0.19       38.62     32.90 o 
  -7   3  13       22.92        4.70     32.72 o 
  -5   3  13      872.12      896.67     72.82 o 
  -3   3  13      836.78      840.15     70.85 o 
  -1   3  13       57.84        0.00     37.64 o 
   1   3  13      911.33      849.08     98.36 o 
   3   3  13      321.91      310.68     58.68 o 
   5   3  13        3.49        0.00     36.21 o 
   7   3  13       27.47       49.42     44.91 o 
   9   3  13        4.76        0.00     47.26 o 
  11   3  13        6.07        0.00     48.63 o 
  13   3  13      119.70      114.80     60.75 o 
 -28   4  13        0.56        0.00     59.27 o 
 -26   4  13       53.62       91.64     62.99 o 
 -24   4  13       83.62      130.74     55.22 o 
 -22   4  13      393.57      279.53     64.32 o 
 -20   4  13      257.19      142.81     50.72 o 
 -18   4  13      756.03      775.19     83.92 o 
 -16   4  13       72.74       77.42     36.89 o 
 -14   4  13       42.74        0.00     33.49 o 
 -12   4  13      233.58      160.83     45.51 o 
 -10   4  13      151.98      192.28     46.40 o 
  -8   4  13      145.58      128.01     41.23 o 
  -6   4  13       49.64       52.73     73.51 o 
  -4   4  13      201.84      197.92     63.78 o 
  -2   4  13      187.25      121.38     55.58 o 
   0   4  13      800.95      779.77    104.13 o 
   2   4  13      128.42      106.36     62.44 o 
   4   4  13      320.24      291.74     79.15 o 
   6   4  13      202.74      189.43    206.11 o 
   8   4  13      597.31      475.18     99.09 o 
  10   4  13       40.63       87.53     68.15 o 
 -25   5  13       28.29        0.00     62.73 o 
 -23   5  13      145.48       53.56     85.86 o 
 -21   5  13      100.94       25.08     52.94 o 
 -19   5  13       10.64       50.32     58.48 o 
 -17   5  13       16.72        9.39     46.33 o 
 -15   5  13       42.26       10.31     42.87 o 
 -13   5  13       53.21        0.00     35.10 o 
 -11   5  13        0.31        0.00     36.36 o 
  -9   5  13      522.99      398.41     81.79 o 
  -7   5  13      118.95      296.28     74.33 o 
  -5   5  13      257.10      208.24     69.17 o 
  -3   5  13       36.65        0.00     54.20 o 
  -1   5  13      141.46       96.67     86.93 o 
   1   5  13       70.25      147.55     69.79 o 
   3   5  13       74.75      112.63     69.31 o 
   5   5  13       15.24       51.20     67.29 o 
   7   5  13       14.44      150.71     76.00 o 
 -18   6  13       41.95        0.00     71.58 o 
 -16   6  13       60.39        0.00     63.53 o 
 -14   6  13      106.57      179.95    105.59 o 
 -12   6  13        0.80        0.00     61.85 o 
 -10   6  13        5.68        0.99     59.50 o 
  -8   6  13      259.73      205.18    103.51 o 
  -6   6  13       12.26        2.90     61.17 o 
  -4   6  13       29.96       41.58     69.49 o 
  -2   6  13       46.77      123.00     80.37 o 
   0   6  13       12.50        0.00     61.70 o 
 -32   0  14      510.75      242.19    113.77 o 
 -30   0  14        2.60        0.00     70.13 o 
 -28   0  14        5.47       78.81     80.17 o 
 -26   0  14     1516.64     1829.49    200.58 o 
 -24   0  14     3520.87     3732.33    157.12 o 
 -22   0  14        0.23        0.00     38.17 o 
 -20   0  14     5374.40     5498.82    177.53 o 
 -18   0  14    23869.88    24267.93    426.63 o 
 -16   0  14     7185.66     7429.64    146.47 o 
 -14   0  14      844.10      900.56     65.21 o 
 -12   0  14      361.48      399.27     89.41 o 
 -10   0  14      638.74      622.45     75.15 o 
  -8   0  14      848.64      902.39     92.62 o 
  -6   0  14     9320.48     9019.68    456.25 o 
  -4   0  14    18932.81    19027.23    348.50 o 
  -2   0  14      405.18      481.55     98.99 o 
   0   0  14     4189.59     4143.05    152.79 o 
   2   0  14     8429.20     8234.53    231.68 o 
   4   0  14     3722.95     3507.22    155.30 o 
   6   0  14        2.89       62.85     95.67 o 
   8   0  14      885.80     1047.41    110.36 o 
  10   0  14      428.01      480.54    124.70 o 
  12   0  14       34.49       66.41     84.34 o 
  14   0  14     2077.27     2534.18    276.69 o 
 -33   1  14       16.69       33.15    100.24 o 
 -31   1  14      304.77      243.51     79.23 o 
 -29   1  14        3.29       54.60     44.59 o 
 -27   1  14       40.18       36.82     42.48 o 
 -25   1  14      299.23      301.63     88.09 o 
 -23   1  14      339.15      362.32     48.31 o 
 -21   1  14     5742.79     5697.02    135.01 o 
 -19   1  14      183.36      165.30     34.89 o 
 -17   1  14     1662.79     1560.25     62.91 o 
 -15   1  14      343.86      372.88     47.41 o 
 -13   1  14     1225.74     1343.11     73.90 o 
 -11   1  14      117.95       72.37     30.19 o 
  -9   1  14       10.52       24.15     26.78 o 
  -7   1  14     5059.19     5293.42    107.14 o 
  -5   1  14     1121.51     1007.10     70.25 o 
  -3   1  14     1685.43     1880.74    110.50 o 
  -1   1  14     3880.58     3633.85    100.89 o 
   1   1  14     1329.39     1406.51     74.05 o 
   3   1  14      103.30       19.20     47.28 o 
   5   1  14      466.82      480.40     66.38 o 
   7   1  14     1020.42     1023.78     92.75 o 
   9   1  14        0.26        0.00     44.40 o 
  11   1  14       77.80       66.50     50.35 o 
  13   1  14      509.86      587.80    153.68 o 
 -32   2  14       26.34       88.17     72.76 o 
 -30   2  14      135.41       93.94     57.28 o 
 -28   2  14       72.45       88.27     75.77 o 
 -26   2  14      427.13      365.96     63.91 o 
 -24   2  14       82.43      130.05     39.59 o 
 -22   2  14      135.56      108.47     36.95 o 
 -20   2  14       55.29       25.72     28.63 o 
 -18   2  14     2213.09     2082.90     90.21 o 
 -16   2  14       44.57       33.48     30.76 o 
 -14   2  14        0.94        0.00     28.73 o 
 -12   2  14     2133.20     2273.01     95.72 o 
 -10   2  14      464.64      489.08     54.65 o 
  -8   2  14       53.97       51.45     30.09 o 
  -6   2  14      150.57      103.81     45.00 o 
  -4   2  14     2312.34     2337.21    101.68 o 
  -2   2  14      640.65      565.15     51.09 o 
   0   2  14       87.18       73.27     34.02 o 
   2   2  14     1758.64     1649.48    100.93 o 
   4   2  14        7.43       25.78     38.44 o 
   6   2  14       22.30       22.95     46.14 o 
   8   2  14      360.71      379.13    159.28 o 
  10   2  14       21.68        4.46     47.32 o 
  12   2  14      389.66      507.71     82.85 o 
 -31   3  14      276.97      354.19     99.33 o 
 -29   3  14       49.22        0.00     51.96 o 
 -27   3  14       21.72       60.44     49.34 o 
 -25   3  14      224.81       94.04     49.49 o 
 -23   3  14      492.70      469.30     70.48 o 
 -21   3  14     5704.42     5710.87    149.70 o 
 -19   3  14     1564.86     1491.89     86.81 o 
 -17   3  14      305.94      281.08     43.73 o 
 -15   3  14     1143.75     1094.38    176.75 o 
 -13   3  14      444.03      416.47     84.34 o 
 -11   3  14      137.41      124.93     49.51 o 
  -9   3  14      197.14      183.01     43.27 o 
  -7   3  14       99.52       83.96     35.90 o 
  -5   3  14      678.15      735.81     89.59 o 
  -3   3  14     3789.26     3809.40    171.76 o 
  -1   3  14     7272.89     7697.97    443.67 o 
   1   3  14      470.34      438.53     82.15 o 
   3   3  14      264.72      191.75     64.38 o 
   5   3  14      518.96      453.43     85.94 o 
   7   3  14      464.85      350.86     70.10 o 
   9   3  14      168.10      170.19     90.16 o 
  11   3  14       16.70       15.95     53.79 o 
 -28   4  14       19.57        4.69     61.51 o 
 -26   4  14      202.34      226.46     63.75 o 
 -24   4  14      727.74      678.69     88.19 o 
 -22   4  14       52.30       63.69     45.11 o 
 -20   4  14      407.30      403.70     67.86 o 
 -18   4  14      354.92      459.56     70.57 o 
 -16   4  14      326.11      383.10     54.51 o 
 -14   4  14      940.18      902.41     71.85 o 
 -12   4  14     3100.85     3070.58    142.46 o 
 -10   4  14     1664.44     1802.04    119.45 o 
  -8   4  14      268.21      273.00     52.03 o 
  -6   4  14      253.06      308.33     70.91 o 
  -4   4  14     1452.49     1494.00    136.14 o 
  -2   4  14      841.29      865.65    232.89 o 
   0   4  14      211.91      274.46     74.17 o 
   2   4  14      175.56      173.72     70.43 o 
   4   4  14      418.18      483.73     96.98 o 
   6   4  14        7.55        0.00     54.96 o 
   8   4  14      168.96      213.86     85.11 o 
 -25   5  14        0.30        0.00     56.67 o 
 -23   5  14      112.95       81.63     63.93 o 
 -21   5  14      133.84      254.23     63.11 o 
 -19   5  14        5.22        0.00     45.58 o 
 -17   5  14      128.96       99.02     57.82 o 
 -15   5  14      471.52      370.10     67.12 o 
 -13   5  14      519.77      586.24     65.91 o 
 -11   5  14      156.85        0.00    101.98 o 
  -9   5  14      875.47      884.06    113.82 o 
  -7   5  14      803.73      828.86    134.23 o 
  -5   5  14       49.03        0.00     53.40 o 
  -3   5  14       18.69       60.95     62.05 o 
  -1   5  14      148.44       29.70     59.39 o 
   1   5  14       28.71        0.00     56.92 o 
   3   5  14        0.00        0.00     51.32 o 
   5   5  14      511.50      601.51    137.72 o 
 -18   6  14       29.28       93.15     90.31 o 
 -16   6  14        1.45       53.98     65.15 o 
 -14   6  14       19.52       27.94     60.82 o 
 -12   6  14      520.58      477.26    106.02 o 
 -10   6  14       12.04       37.08     93.02 o 
  -8   6  14      270.57      255.05     82.77 o 
  -6   6  14       87.81        0.00     63.04 o 
  -4   6  14       37.58       49.49    122.90 o 
  -2   6  14        5.95        0.00     62.56 o 
 -33   1  15       71.32      231.03    120.98 o 
 -31   1  15        0.07        0.00     76.11 o 
 -29   1  15       21.66       74.48     61.08 o 
 -27   1  15      229.54      211.62     53.43 o 
 -25   1  15      188.67       88.86     43.44 o 
 -23   1  15     1569.43     1666.44     85.56 o 
 -21   1  15     7146.40     6693.47    178.37 o 
 -19   1  15      133.30      120.12     32.47 o 
 -17   1  15     3199.60     3339.94    113.52 o 
 -15   1  15        1.93        0.00     24.64 o 
 -13   1  15       21.09       24.41     27.79 o 
 -11   1  15      319.95      319.71     44.88 o 
  -9   1  15      293.58      294.68     60.66 o 
  -7   1  15        0.41        0.00     24.01 o 
  -5   1  15     1844.04     1756.36     86.10 o 
  -3   1  15     5223.08     5046.29    118.72 o 
  -1   1  15     6994.14     6552.77    140.71 o 
   1   1  15      231.24      212.91     39.81 o 
   3   1  15       28.77       79.82     34.98 o 
   5   1  15      541.06      600.57     74.05 o 
   7   1  15      313.22      303.82     72.14 o 
   9   1  15      441.40      383.72     69.87 o 
  11   1  15        0.16        6.76     45.91 o 
 -32   2  15       41.11       26.95     66.56 o 
 -30   2  15      108.43       66.48     65.18 o 
 -28   2  15       72.23      143.06     70.56 o 
 -26   2  15      280.96      353.27     54.25 o 
 -24   2  15     1332.79     1315.88     84.60 o 
 -22   2  15        0.41       35.45     30.11 o 
 -20   2  15     7733.39     7448.58    162.54 o 
 -18   2  15     1282.53     1197.04     74.99 o 
 -16   2  15       68.98        6.16     31.96 o 
 -14   2  15        4.97        0.00     27.80 o 
 -12   2  15       89.37       49.08     36.59 o 
 -10   2  15      879.66      873.01     72.32 o 
  -8   2  15      800.06      858.12     71.54 o 
  -6   2  15      382.34      387.51     52.90 o 
  -4   2  15     1874.52     2086.52    103.69 o 
  -2   2  15      505.90      482.58     60.39 o 
   0   2  15     1984.74     1771.15    326.24 o 
   2   2  15       23.84       67.03     42.28 o 
   4   2  15      374.85      323.05     87.14 o 
   6   2  15      359.95      307.32     61.67 o 
   8   2  15       35.49       32.70     46.25 o 
  10   2  15      519.53      584.88     91.04 o 
  12   2  15       34.24        0.00     52.83 o 
 -31   3  15       15.49       94.24     82.09 o 
 -29   3  15      431.02      469.05     93.65 o 
 -27   3  15       50.95       43.13     85.77 o 
 -25   3  15      101.48       14.22     46.86 o 
 -23   3  15      451.61      557.50     72.41 o 
 -21   3  15       24.81        3.43     32.36 o 
 -19   3  15      569.84      598.20     70.66 o 
 -17   3  15        0.61        0.00     27.94 o 
 -15   3  15     1993.60     1894.68    158.48 o 
 -13   3  15      258.68      310.05     68.94 o 
 -11   3  15       23.72        0.00     36.78 o 
  -9   3  15     1361.11     1520.68     95.42 o 
  -7   3  15      331.64      323.77     54.25 o 
  -5   3  15     3510.06     3572.57    128.56 o 
  -3   3  15      272.32      190.11     62.33 o 
  -1   3  15      609.05      680.09    152.66 o 
   1   3  15      337.28      105.82    151.99 o 
   3   3  15       71.30       63.91     52.47 o 
   5   3  15      749.72      804.51    136.54 o 
   7   3  15        1.64        0.00     50.63 o 
   9   3  15        3.25        0.00     52.89 o 
 -28   4  15      236.76      226.70     70.44 o 
 -26   4  15       11.11        0.00     45.03 o 
 -24   4  15      196.13       84.07     52.91 o 
 -22   4  15      510.01      592.32     80.30 o 
 -20   4  15      474.40      389.45     67.01 o 
 -18   4  15      411.55      408.85     53.73 o 
 -16   4  15       11.69        0.00     31.90 o 
 -14   4  15       12.04       30.31     42.15 o 
 -12   4  15       42.62      112.11     43.94 o 
 -10   4  15       21.67       99.73     43.65 o 
  -8   4  15      229.41      111.48     87.44 o 
  -6   4  15        0.67       51.13     51.89 o 
  -4   4  15       44.29       10.90     54.55 o 
  -2   4  15      531.75      416.06     86.33 o 
   0   4  15      158.05      169.14     66.87 o 
   2   4  15        1.12       36.44     55.22 o 
   4   4  15        8.69       11.92     56.10 o 
   6   4  15      104.72       18.50     66.82 o 
 -25   5  15       90.11       57.75     70.28 o 
 -23   5  15      181.49       78.66     55.81 o 
 -21   5  15        1.39       52.96     51.51 o 
 -19   5  15       53.98       14.92     47.17 o 
 -17   5  15      119.87      146.64     55.91 o 
 -15   5  15        2.00        7.60     41.56 o 
 -13   5  15      144.09      129.81     73.76 o 
 -11   5  15      168.46      146.54     88.06 o 
  -9   5  15      194.08       75.91     92.23 o 
  -7   5  15      385.33      546.45     98.50 o 
  -5   5  15      114.89      124.01     69.79 o 
  -3   5  15        0.42       12.75     58.36 o 
  -1   5  15        0.04        0.00     62.03 o 
   1   5  15       10.65       23.74     60.30 o 
   3   5  15       12.89       75.36     70.69 o 
 -18   6  15       34.83       18.00     73.09 o 
 -16   6  15       29.25        0.00     65.19 o 
 -14   6  15      158.57      102.68     76.18 o 
 -12   6  15      383.73      506.27    141.05 o 
 -10   6  15      431.42      183.68    190.44 o 
  -8   6  15        3.16        0.00     60.34 o 
  -6   6  15      212.06      252.60    124.42 o 
  -4   6  15      182.82      137.85    138.97 o 
 -34   0  16      444.26      445.48    139.59 o 
 -32   0  16      207.15      228.55    115.46 o 
 -30   0  16      107.53      117.94     91.44 o 
 -28   0  16      361.15      361.14    110.27 o 
 -26   0  16      603.63      780.80    147.48 o 
 -24   0  16      157.32      141.73     91.22 o 
 -22   0  16     1817.88     1622.27    126.84 o 
 -20   0  16     3966.91     4208.61    160.24 o 
 -18   0  16     3570.69     3665.68    146.80 o 
 -16   0  16      728.79      669.29    122.90 o 
 -14   0  16       46.05       33.26     57.28 o 
 -12   0  16      233.14      220.43     78.25 o 
 -10   0  16     3554.58     3494.93    121.87 o 
  -8   0  16     2114.43     2229.04    108.06 o 
  -6   0  16     2694.54     2604.16    254.82 o 
  -4   0  16     1173.34     1270.04    202.89 o 
  -2   0  16      354.03      357.83     64.02 o 
   0   0  16     7947.55     8002.74    328.05 o 
   2   0  16     2988.25     3013.71    194.27 o 
   4   0  16      589.66      657.72     89.77 o 
   6   0  16      797.92      827.95    103.31 o 
   8   0  16       52.49      207.57     98.09 o 
  10   0  16      366.81      283.00    123.57 o 
 -33   1  16        7.28       25.26     91.89 o 
 -31   1  16       43.28       31.27     64.49 o 
 -29   1  16      991.86      787.70    126.97 o 
 -27   1  16      129.90      209.82     54.29 o 
 -25   1  16      342.81      306.26     56.24 o 
 -23   1  16     1750.93     1696.48    106.28 o 
 -21   1  16      172.72      165.35     47.95 o 
 -19   1  16       84.28       89.15     35.36 o 
 -17   1  16     1417.47     1481.02     85.50 o 
 -15   1  16     2834.52     2472.92    100.17 o 
 -13   1  16     1247.58     1417.47     80.20 o 
 -11   1  16       64.90        6.22     47.12 o 
  -9   1  16     2588.05     2545.49    105.05 o 
  -7   1  16      181.78      233.08     43.97 o 
  -5   1  16      632.04      593.41     61.09 o 
  -3   1  16      838.04      826.31     76.27 o 
  -1   1  16       32.75       58.56     31.52 o 
   1   1  16      416.54      408.90     49.97 o 
   3   1  16      577.60      565.20     69.12 o 
   5   1  16      423.14      507.21     67.98 o 
   7   1  16      257.21      499.80     74.12 o 
   9   1  16        5.58       22.24     48.92 o 
  11   1  16      269.81      243.23    130.06 o 
 -32   2  16       65.55       16.33     65.85 o 
 -30   2  16      110.48       57.76     65.62 o 
 -28   2  16       57.53        7.34     54.34 o 
 -26   2  16       10.21       14.02     37.08 o 
 -24   2  16       19.68       19.60     35.61 o 
 -22   2  16      105.74      124.34     38.58 o 
 -20   2  16     3603.71     3636.86    100.65 o 
 -18   2  16       28.85       29.40     36.93 o 
 -16   2  16      777.87      720.24     68.40 o 
 -14   2  16      685.24      759.58     70.33 o 
 -12   2  16      292.10      178.15     62.77 o 
 -10   2  16        3.39        0.00     29.26 o 
  -8   2  16       57.28       44.59     34.77 o 
  -6   2  16      486.52      443.20     58.82 o 
  -4   2  16     1336.09     1445.02    132.77 o 
  -2   2  16     2130.35     2111.58    117.92 o 
   0   2  16     2309.44     2277.97    151.72 o 
   2   2  16      192.86      232.04     90.31 o 
   4   2  16       72.29       17.34     79.04 o 
   6   2  16      169.13       70.13     49.89 o 
   8   2  16       44.29        0.00     57.68 o 
  10   2  16       21.17       41.24     78.48 o 
 -31   3  16       26.18        0.00     57.26 o 
 -29   3  16       42.81       10.38     50.70 o 
 -27   3  16      351.87      331.40     69.21 o 
 -25   3  16       43.16        0.00     42.18 o 
 -23   3  16      106.09       28.48     36.45 o 
 -21   3  16       45.80      113.48     39.95 o 
 -19   3  16      195.29      132.70     62.18 o 
 -17   3  16      721.14      620.52     58.91 o 
 -15   3  16      122.68       96.47     39.61 o 
 -13   3  16        7.27        4.02     33.44 o 
 -11   3  16       24.66       29.17     33.98 o 
  -9   3  16     1081.36      931.03    100.31 o 
  -7   3  16     2554.60     2619.92    223.54 o 
  -5   3  16      369.82      381.05     75.44 o 
  -3   3  16     1958.34     1949.60    289.09 o 
  -1   3  16      202.16      154.42     63.65 o 
   1   3  16       20.09        0.00     45.69 o 
   3   3  16       74.62        0.00     51.21 o 
   5   3  16       37.71      130.57     63.46 o 
   7   3  16      154.05      231.78     80.20 o 
 -28   4  16        0.02       54.50     55.41 o 
 -26   4  16      625.21      737.34    119.89 o 
 -24   4  16      551.01      512.02     77.05 o 
 -22   4  16       10.87       32.23     39.73 o 
 -20   4  16      351.79      393.98    113.43 o 
 -18   4  16     1205.58     1263.66    110.40 o 
 -16   4  16        1.38        8.26     32.02 o 
 -14   4  16      416.31      462.27     64.58 o 
 -12   4  16      758.38      864.25     83.74 o 
 -10   4  16     1311.38     1400.53    101.06 o 
  -8   4  16       72.87       87.40     56.57 o 
  -6   4  16      338.67      507.20    105.42 o 
  -4   4  16      724.74      770.58    111.78 o 
  -2   4  16      155.65       65.68     60.68 o 
   0   4  16       83.84        0.00     56.31 o 
   2   4  16      370.23      372.01     88.13 o 
   4   4  16       11.99        0.00     64.16 o 
   6   4  16       14.38       38.07     66.13 o 
 -23   5  16      112.81      174.02     58.42 o 
 -21   5  16      320.86      403.40     77.15 o 
 -19   5  16        5.27       48.34     47.70 o 
 -17   5  16      128.85       31.85     44.99 o 
 -15   5  16      353.83      197.40     54.84 o 
 -13   5  16       87.30      114.89     49.32 o 
 -11   5  16       96.45       61.50     64.64 o 
  -9   5  16      561.78      631.47    111.45 o 
  -7   5  16       75.39       56.67     61.95 o 
  -5   5  16       10.26        0.00     54.01 o 
  -3   5  16       23.39        0.00     64.72 o 
  -1   5  16      651.35      922.77    180.96 o 
   1   5  16      298.05      379.84    233.68 o 
 -14   6  16      190.05      346.70     99.39 o 
 -12   6  16        4.32      129.71     82.62 o 
 -10   6  16       12.03       95.70     69.73 o 
  -8   6  16       80.22      123.21     78.36 o 
 -33   1  17       10.74       54.91     96.29 o 
 -31   1  17      147.73      277.54     85.85 o 
 -29   1  17       70.23       10.95     57.95 o 
 -27   1  17      299.05      303.65     75.79 o 
 -25   1  17      195.80       89.00     50.02 o 
 -23   1  17      811.01      722.96     77.01 o 
 -21   1  17      336.64      335.61     64.48 o 
 -19   1  17      375.98      262.57     53.42 o 
 -17   1  17      375.36      434.22     75.00 o 
 -15   1  17      705.28      575.72     75.45 o 
 -13   1  17      436.80      406.10     51.44 o 
 -11   1  17      126.45      106.77     35.24 o 
  -9   1  17      328.35      197.55    113.58 o 
  -7   1  17      491.81      439.65     56.86 o 
  -5   1  17      251.26      256.09     49.12 o 
  -3   1  17      478.10      502.37     66.37 o 
  -1   1  17       64.99       90.00     40.69 o 
   1   1  17        9.49       36.59     32.29 o 
   3   1  17        0.20        0.00     39.96 o 
   5   1  17      625.34      563.01     75.85 o 
   7   1  17      323.51      410.06     78.74 o 
   9   1  17       12.78       11.50     49.48 o 
 -32   2  17      252.71      322.79    127.92 o 
 -30   2  17       88.65      158.88     74.62 o 
 -28   2  17       36.75       94.73     50.65 o 
 -26   2  17      410.92      351.26     66.82 o 
 -24   2  17     1339.37     1552.45    231.61 o 
 -22   2  17      151.58      149.40     58.55 o 
 -20   2  17     1038.93     1032.04     73.86 o 
 -18   2  17     1595.92     1741.82    101.06 o 
 -16   2  17      181.71      232.83     49.17 o 
 -14   2  17        2.12        0.00     30.22 o 
 -12   2  17      418.49      507.52     83.24 o 
 -10   2  17     1290.51     1334.33    191.25 o 
  -8   2  17      476.17      604.88     66.37 o 
  -6   2  17     3248.13     3179.89    125.26 o 
  -4   2  17      243.87      364.54     56.09 o 
  -2   2  17       22.87        6.49     45.68 o 
   0   2  17       35.16       14.42     46.96 o 
   2   2  17     1995.08     2037.87    154.98 o 
   4   2  17      463.06      400.55     85.00 o 
   6   2  17        0.19       39.78    102.55 o 
   8   2  17      382.93      325.31     88.60 o 
 -31   3  17        9.57        0.00     64.51 o 
 -29   3  17      158.75      168.22     62.34 o 
 -27   3  17      647.40      759.58     90.95 o 
 -25   3  17      362.45      457.17     80.81 o 
 -23   3  17      361.99      425.50     56.80 o 
 -21   3  17       73.01       86.25     39.71 o 
 -19   3  17      323.91      268.73     49.21 o 
 -17   3  17        0.33        0.00     35.58 o 
 -15   3  17      437.20      420.43     58.91 o 
 -13   3  17     1071.44     1119.22     89.78 o 
 -11   3  17       54.25       29.35     38.43 o 
  -9   3  17      254.60      321.65     74.80 o 
  -7   3  17      897.00      855.04     81.04 o 
  -5   3  17      306.16      328.28     78.27 o 
  -3   3  17        0.13        6.03     47.58 o 
  -1   3  17       42.07      110.55     59.24 o 
   1   3  17      243.15      218.17     97.08 o 
   3   3  17        8.20        0.00     52.57 o 
   5   3  17       65.99      168.71    138.46 o 
   7   3  17      378.18      572.24    111.54 o 
 -28   4  17       57.04       44.53     55.36 o 
 -26   4  17        3.52        0.00     43.91 o 
 -24   4  17      145.46      212.67     58.20 o 
 -22   4  17       47.14      143.85     56.14 o 
 -20   4  17        2.87        8.35     37.24 o 
 -18   4  17       16.91       20.91     35.88 o 
 -16   4  17       33.88       57.98     43.75 o 
 -14   4  17       91.74        7.38     38.69 o 
 -12   4  17      485.68      449.60     64.01 o 
 -10   4  17       18.39        0.00     39.81 o 
  -8   4  17        2.56        0.17     50.35 o 
  -6   4  17       52.62      102.12     63.44 o 
  -4   4  17       14.01        0.68     52.17 o 
  -2   4  17        2.57        7.45     56.21 o 
   0   4  17       53.31        0.00     59.79 o 
   2   4  17       44.39        0.00     56.48 o 
   4   4  17       61.64      146.82     78.37 o 
 -23   5  17       38.38       26.09     52.54 o 
 -21   5  17      262.22      282.35     68.02 o 
 -19   5  17       69.68      110.66     57.39 o 
 -17   5  17        4.71       31.75     50.50 o 
 -15   5  17     1112.33     1044.64     87.71 o 
 -13   5  17      652.71      609.40    137.78 o 
 -11   5  17        6.13       15.69     56.72 o 
  -9   5  17      219.91      257.58     81.98 o 
  -7   5  17      302.98      339.67     92.76 o 
  -5   5  17       43.60       21.19     63.43 o 
  -3   5  17       47.59      121.07     75.18 o 
  -1   5  17      174.00      158.03     74.76 o 
 -34   0  18     1400.17     1832.31    247.04 o 
 -32   0  18     1085.44     1135.17    194.83 o 
 -30   0  18      341.22      239.93    117.94 o 
 -28   0  18      943.21     1217.14    190.44 o 
 -26   0  18     3070.77     2939.63    258.42 o 
 -24   0  18      606.82      801.09    148.94 o 
 -22   0  18      364.19      577.51    129.89 o 
 -20   0  18     1567.21     1627.40    115.98 o 
 -18   0  18      164.52      315.70    101.14 o 
 -16   0  18     2094.95     1547.73    180.29 o 
 -14   0  18     7657.44     7603.00    340.17 o 
 -12   0  18     2069.89     2055.56    191.90 o 
 -10   0  18      774.45      594.08    119.85 o 
  -8   0  18      439.01      328.89     91.89 o 
  -6   0  18     1529.72     1252.32    156.72 o 
  -4   0  18      578.02      628.36     79.84 o 
  -2   0  18      972.46     1326.34    110.93 o 
   0   0  18      366.27      287.54    140.32 o 
   2   0  18       15.32        0.00     47.86 o 
   4   0  18      123.72       16.07     54.16 o 
   6   0  18      188.47      228.66    107.34 o 
   8   0  18      150.31      184.01    105.31 o 
 -33   1  18       47.21      156.05    111.74 o 
 -31   1  18      354.33      401.58    136.48 o 
 -29   1  18      413.17      533.81    213.27 o 
 -27   1  18       46.54       12.09     42.59 o 
 -25   1  18        1.90        0.00     36.59 o 
 -23   1  18      613.02      825.79     84.06 o 
 -21   1  18     1267.49     1464.55    103.15 o 
 -19   1  18     1415.09     1274.70    250.70 o 
 -17   1  18      341.76      255.75    105.14 o 
 -15   1  18      507.14      551.49    130.85 o 
 -13   1  18        0.60        0.00     39.78 o 
 -11   1  18      189.26      161.17     42.56 o 
  -9   1  18     1128.02     1129.35     84.29 o 
  -7   1  18     1154.23     1267.08     89.00 o 
  -5   1  18      549.80      537.96     63.77 o 
  -3   1  18     1340.26     1528.18    194.70 o 
  -1   1  18      458.47      533.51    109.62 o 
   1   1  18       75.89       30.74     41.71 o 
   3   1  18       58.49      142.44     61.24 o 
   5   1  18      727.92      727.32     85.97 o 
   7   1  18      110.06      116.79     99.53 o 
 -32   2  18       20.38        6.54     64.61 o 
 -30   2  18        4.33        0.00     55.48 o 
 -28   2  18       61.88       51.63     48.50 o 
 -26   2  18      401.27      362.79     66.87 o 
 -24   2  18      584.18      671.58     96.11 o 
 -22   2  18        3.77       63.51     41.67 o 
 -20   2  18     1272.06     1338.03    100.14 o 
 -18   2  18      761.39      795.54     75.22 o 
 -16   2  18      770.44      710.38     71.23 o 
 -14   2  18      165.10      153.12     49.88 o 
 -12   2  18       55.00       60.27     37.45 o 
 -10   2  18      375.59      423.94     59.88 o 
  -8   2  18      352.78      213.55     66.57 o 
  -6   2  18      362.99      338.78     62.57 o 
  -4   2  18        9.06        3.38     38.53 o 
  -2   2  18      201.35      154.29    183.39 o 
   0   2  18      669.93      839.44    108.09 o 
   2   2  18        0.81        5.14     53.97 o 
   4   2  18        2.18        0.00     51.68 o 
   6   2  18      230.18      346.64     87.48 o 
 -31   3  18      150.37       97.75     77.72 o 
 -29   3  18      354.97      315.03    110.72 o 
 -27   3  18        1.42        0.00     55.55 o 
 -25   3  18      317.25      279.83     53.03 o 
 -23   3  18      910.71      918.50    133.87 o 
 -21   3  18      133.58       41.81     37.45 o 
 -19   3  18     1429.09     1395.44     89.03 o 
 -17   3  18     1878.68     1806.90    150.28 o 
 -15   3  18      408.72      511.55     65.45 o 
 -13   3  18      327.82      405.26     80.16 o 
 -11   3  18      377.79      394.40     82.97 o 
  -9   3  18      955.64     1043.11    109.87 o 
  -7   3  18        0.46        0.00     38.72 o 
  -5   3  18      189.67      184.62     67.82 o 
  -3   3  18        3.25        0.00     49.35 o 
  -1   3  18      119.93      172.73     70.79 o 
   1   3  18       54.01       65.59     63.42 o 
   3   3  18      198.97       74.14     83.04 o 
   5   3  18      204.07      121.08    150.24 o 
 -28   4  18      403.55      316.39     77.10 o 
 -26   4  18      241.81      325.95     85.18 o 
 -24   4  18        4.02        0.00     45.79 o 
 -22   4  18      285.47      257.96     63.23 o 
 -20   4  18      696.35      604.42     69.21 o 
 -18   4  18      820.40      926.00     79.28 o 
 -16   4  18      235.43      193.16     69.53 o 
 -14   4  18     1329.93     1274.44    101.05 o 
 -12   4  18     1910.37     1875.75    118.93 o 
 -10   4  18      129.21       58.73     58.19 o 
  -8   4  18      212.01      252.62     82.16 o 
  -6   4  18      434.17      559.44     99.49 o 
  -4   4  18      514.19      660.50    109.45 o 
  -2   4  18        9.10      115.43     74.46 o 
   0   4  18     1049.14     1098.36    251.72 o 
   2   4  18      881.32     1019.27    141.99 o 
 -23   5  18      367.47      439.46     95.66 o 
 -21   5  18      229.97      302.75     76.11 o 
 -19   5  18        0.02        0.00     46.92 o 
 -17   5  18      102.21       27.30     42.74 o 
 -15   5  18      599.95      416.47     97.27 o 
 -13   5  18       93.37       92.48     67.29 o 
 -11   5  18      281.67      460.43    125.21 o 
  -9   5  18      261.04      105.19     74.60 o 
  -7   5  18      453.56      468.54    104.31 o 
  -5   5  18        0.79       42.55     71.20 o 
  -3   5  18      695.92      664.25    136.54 o 
 -33   1  19      435.45      578.46    108.96 o 
 -31   1  19      170.69      319.41     87.76 o 
 -29   1  19      179.83      161.57     70.68 o 
 -27   1  19      106.61      236.35    101.76 o 
 -25   1  19       17.71        0.00     42.83 o 
 -23   1  19       47.80       50.31     45.28 o 
 -21   1  19      618.01      715.87     78.47 o 
 -19   1  19      521.96      568.15     87.07 o 
 -17   1  19        6.86       18.75     60.66 o 
 -15   1  19        2.10        0.00     40.46 o 
 -13   1  19       50.61       31.26     44.43 o 
 -11   1  19      133.98      119.07     63.93 o 
  -9   1  19      520.81      497.90     78.42 o 
  -7   1  19      646.73      580.06    110.73 o 
  -5   1  19       66.73       73.15     39.21 o 
  -3   1  19        4.30        0.00     34.70 o 
  -1   1  19       35.17       45.44     41.82 o 
   1   1  19       33.97       32.84     50.70 o 
   3   1  19       71.51      150.60     83.60 o 
   5   1  19       27.02       99.78     78.31 o 
 -32   2  19      330.44      170.81    107.79 o 
 -30   2  19       22.11       51.20     53.93 o 
 -28   2  19      275.26      279.53     66.00 o 
 -26   2  19       16.72        0.00     41.81 o 
 -24   2  19      303.64      370.73     67.58 o 
 -22   2  19      305.31      279.42     58.12 o 
 -20   2  19       29.47      118.85     43.54 o 
 -18   2  19       14.36       91.45     55.05 o 
 -16   2  19       41.38       14.80     37.82 o 
 -14   2  19      219.95      208.75     49.06 o 
 -12   2  19     1718.03     1839.07    107.11 o 
 -10   2  19      371.40      369.89     65.39 o 
  -8   2  19      161.94      212.72     56.85 o 
  -6   2  19        4.14        3.72     38.50 o 
  -4   2  19      743.35      818.05    119.49 o 
  -2   2  19      282.08      297.47     77.33 o 
   0   2  19       44.41       46.57     53.76 o 
   2   2  19      186.89      202.76     73.70 o 
   4   2  19       54.84       80.66     64.06 o 
 -29   3  19      381.78      415.05    138.12 o 
 -27   3  19       24.73        0.00     51.89 o 
 -25   3  19        0.75        0.00     44.96 o 
 -23   3  19      369.25      364.09     49.68 o 
 -21   3  19      168.02      170.95     44.92 o 
 -19   3  19        6.32        0.00     37.90 o 
 -17   3  19     1883.52     1767.35    113.79 o 
 -15   3  19     1072.72     1154.18    198.11 o 
 -13   3  19       95.87      105.36     44.44 o 
 -11   3  19       42.97       76.37     44.85 o 
  -9   3  19      140.23      106.31     48.13 o 
  -7   3  19      192.70      361.40     81.29 o 
  -5   3  19      486.46      618.40    125.21 o 
  -3   3  19      839.67      922.52    121.36 o 
  -1   3  19      398.80      477.22     94.99 o 
   1   3  19        4.05       56.60     63.75 o 
   3   3  19      166.81      111.36    118.28 o 
 -26   4  19       39.00       54.10     72.29 o 
 -24   4  19      129.35       31.34     47.83 o 
 -22   4  19      167.95      231.20     54.93 o 
 -20   4  19       26.47       20.50     39.39 o 
 -18   4  19      150.58      118.11     45.08 o 
 -16   4  19      129.44       40.79     56.53 o 
 -14   4  19       10.75       20.85     43.21 o 
 -12   4  19       31.97       41.52     45.49 o 
 -10   4  19        1.99        0.00     54.23 o 
  -8   4  19       36.72       34.75     63.51 o 
  -6   4  19       57.89       60.21    117.20 o 
  -4   4  19       27.55       50.39     94.77 o 
  -2   4  19        4.68        0.00     62.75 o 
   0   4  19        2.61        0.00     66.55 o 
 -21   5  19       37.53        0.00     52.56 o 
 -19   5  19       11.87        0.00     63.64 o 
 -17   5  19      385.75      321.20     60.87 o 
 -15   5  19      222.41      318.96     86.34 o 
 -13   5  19      106.84      112.10     72.49 o 
 -11   5  19       63.61       19.41     67.20 o 
  -9   5  19       22.99       78.72     74.29 o 
  -7   5  19      153.17      213.49     84.61 o 
 -32   0  20        0.07        0.00     85.80 o 
 -30   0  20       11.48       26.83     87.61 o 
 -28   0  20      529.23      685.64    165.18 o 
 -26   0  20     2711.63     2813.92    272.29 o 
 -24   0  20     1437.97     1474.66    202.95 o 
 -22   0  20       24.57       81.29     78.25 o 
 -20   0  20      418.62      375.91    116.47 o 
 -18   0  20      159.01       64.61     70.92 o 
 -16   0  20     2019.69     2250.50    217.72 o 
 -14   0  20      563.20      564.65    124.48 o 
 -12   0  20      600.66      770.09    138.80 o 
 -10   0  20      804.18      751.14    134.96 o 
  -8   0  20     1679.38     1558.21    185.36 o 
  -6   0  20     3446.58     3446.22    237.00 o 
  -4   0  20     1839.49     2390.20    218.85 o 
  -2   0  20      509.70      500.05    116.92 o 
   0   0  20      277.52      387.75    111.96 o 
   2   0  20      115.45      206.56    101.59 o 
 -33   1  20      358.06      391.25     98.41 o 
 -31   1  20      396.76      488.60     96.54 o 
 -29   1  20       37.42       35.69     87.89 o 
 -27   1  20      134.68        0.00    100.07 o 
 -25   1  20      134.97      112.83     52.23 o 
 -23   1  20     1502.45     1706.69    117.47 o 
 -21   1  20       64.55       37.85     39.51 o 
 -19   1  20      795.56      675.09     97.23 o 
 -17   1  20     2001.96     2181.35    157.17 o 
 -15   1  20       11.21        7.81     44.48 o 
 -13   1  20       28.96        0.00     39.30 o 
 -11   1  20      655.69      646.38    100.46 o 
  -9   1  20      897.86      999.87    147.42 o 
  -7   1  20      523.23      358.59     72.22 o 
  -5   1  20      109.25      148.72     47.59 o 
  -3   1  20      189.23      273.08     98.78 o 
  -1   1  20      138.30      210.37     78.67 o 
   1   1  20        1.35        0.00     56.71 o 
   3   1  20      431.95      422.74     92.04 o 
   5   1  20       84.76      128.33     72.73 o 
 -32   2  20      165.90      306.01    133.50 o 
 -30   2  20        4.51        0.00     47.31 o 
 -28   2  20        4.91        0.00     47.01 o 
 -26   2  20      204.90      178.36     58.54 o 
 -24   2  20      271.27      214.10     59.60 o 
 -22   2  20      379.61      311.38     71.35 o 
 -20   2  20        1.05        0.00     76.16 o 
 -18   2  20      729.65      712.22    101.98 o 
 -16   2  20      412.11      456.74     80.91 o 
 -14   2  20      158.98      142.88     61.00 o 
 -12   2  20      732.86      649.39    112.21 o 
 -10   2  20       67.58      121.10     47.52 o 
  -8   2  20       36.90       52.84     45.00 o 
  -6   2  20        2.36        0.00     39.59 o 
  -4   2  20      702.47      777.17    108.07 o 
  -2   2  20     1411.12     1303.96    165.80 o 
   0   2  20      268.02      336.06     84.85 o 
   2   2  20      452.19      506.12     96.69 o 
 -29   3  20       91.09        0.00     67.69 o 
 -27   3  20      252.05      382.81    103.17 o 
 -25   3  20       25.94       24.32     50.19 o 
 -23   3  20      773.96      734.07     88.09 o 
 -21   3  20      916.52      911.59     92.97 o 
 -19   3  20       10.98       29.96     42.60 o 
 -17   3  20      392.67      409.16     70.51 o 
 -15   3  20       32.78       49.94     43.05 o 
 -13   3  20      296.40      270.65     59.13 o 
 -11   3  20       91.52      113.31     70.85 o 
  -9   3  20      140.93      111.03     51.74 o 
  -7   3  20      486.90      403.63    283.34 o 
  -5   3  20        0.37       25.29     58.06 o 
  -3   3  20     1075.16      900.11    124.01 o 
  -1   3  20      281.84      368.47    152.78 o 
   1   3  20      107.86       59.43     74.90 o 
 -26   4  20      647.00      836.75    130.88 o 
 -24   4  20        5.00       20.70     57.39 o 
 -22   4  20      643.49      587.93    100.86 o 
 -20   4  20     1223.17     1284.02     94.40 o 
 -18   4  20     1099.96     1088.72    140.16 o 
 -16   4  20      316.55      337.84    101.77 o 
 -14   4  20     1579.35     1759.60    123.65 o 
 -12   4  20     1479.39     1861.06    162.71 o 
 -10   4  20      222.82      313.43     87.49 o 
  -8   4  20      170.90      102.29     72.21 o 
  -6   4  20      421.16      406.09     99.42 o 
  -4   4  20       37.32        0.00     62.51 o 
  -2   4  20      252.74      198.71    187.28 o 
 -19   5  20       49.20       75.27     56.26 o 
 -17   5  20      593.17      453.19     78.59 o 
 -15   5  20      286.50      309.36     88.16 o 
 -13   5  20        0.68       58.70     81.01 o 
 -11   5  20      206.96      141.54    135.81 o 
 -33   1  21       54.56        0.00     92.79 o 
 -31   1  21      263.47      323.30     94.14 o 
 -29   1  21      160.40      226.26     79.86 o 
 -27   1  21      395.01      434.49     95.30 o 
 -25   1  21        1.35        0.00     53.07 o 
 -23   1  21     1248.61     1148.11    101.31 o 
 -21   1  21      339.13      327.73     79.23 o 
 -19   1  21       26.20        0.00     48.16 o 
 -17   1  21       64.01       71.79     65.00 o 
 -15   1  21      880.28      562.14    127.24 o 
 -13   1  21      228.37      201.40     64.57 o 
 -11   1  21      248.78      134.62    133.21 o 
  -9   1  21      844.07      833.67    121.55 o 
  -7   1  21      239.98      251.75     68.43 o 
  -5   1  21        6.31       50.50     54.17 o 
  -3   1  21      524.29      414.87     81.52 o 
  -1   1  21       96.84        0.00     75.32 o 
   1   1  21       57.54       58.52     63.94 o 
   3   1  21      235.12       60.51     66.68 o 
 -30   2  21        0.85        0.00     52.62 o 
 -28   2  21        6.94        2.50     49.17 o 
 -26   2  21     1617.04     1537.80    122.42 o 
 -24   2  21      496.90      524.03     78.28 o 
 -22   2  21      696.26      745.65     84.14 o 
 -20   2  21     1050.08     1154.63    129.77 o 
 -18   2  21      102.79      110.73     58.03 o 
 -16   2  21      445.97      426.98     83.99 o 
 -14   2  21      468.29      776.02    105.14 o 
 -12   2  21       53.84      141.10     63.70 o 
 -10   2  21      532.86      579.69     93.37 o 
  -8   2  21        3.45        0.00     42.94 o 
  -6   2  21     2080.92     2218.96    131.07 o 
  -4   2  21        4.12        0.00     49.39 o 
  -2   2  21      122.73      166.52     68.76 o 
   0   2  21        0.23        0.00     56.61 o 
 -29   3  21        3.19      163.45    143.19 o 
 -27   3  21       13.77        0.00     56.39 o 
 -25   3  21      195.15      299.44     65.59 o 
 -23   3  21       33.09       29.99     43.62 o 
 -21   3  21       68.04       30.58     45.29 o 
 -19   3  21       97.89       80.62     59.96 o 
 -17   3  21      852.79      896.52    114.45 o 
 -15   3  21      922.56      864.42     88.52 o 
 -13   3  21       35.48       77.24     47.98 o 
 -11   3  21        2.41        4.09     43.34 o 
  -9   3  21        0.13        0.08     55.97 o 
  -7   3  21      461.36      334.38    145.05 o 
  -5   3  21       78.29       85.91     68.48 o 
  -3   3  21       27.90       17.40    106.94 o 
  -1   3  21      117.42      136.01     78.91 o 
 -24   4  21        4.18       24.66     62.84 o 
 -22   4  21        3.30       58.15     44.61 o 
 -20   4  21       94.74       79.94     45.19 o 
 -18   4  21       39.78       45.03     54.84 o 
 -16   4  21       85.66      147.59     54.82 o 
 -14   4  21        2.09       69.06     51.46 o 
 -12   4  21       20.87        0.00     62.04 o 
 -10   4  21       98.94       60.28     69.24 o 
  -8   4  21       56.83      231.00     82.71 o 
  -6   4  21        1.29        0.00     63.51 o 
 -32   0  22        0.88        0.00     93.70 o 
 -30   0  22      174.80      104.18    103.73 o 
 -28   0  22      182.76      251.10    118.61 o 
 -26   0  22      482.11      871.56    175.21 o 
 -24   0  22       83.53      288.75    115.34 o 
 -22   0  22      571.08      369.03    125.83 o 
 -20   0  22      340.56      107.68     86.82 o 
 -18   0  22        7.96        0.00     73.06 o 
 -16   0  22        2.69        0.00     60.77 o 
 -14   0  22      408.04      146.35     92.68 o 
 -12   0  22      846.44     1221.54    178.26 o 
 -10   0  22        4.90       33.83     70.58 o 
  -8   0  22      150.28      124.14     90.09 o 
  -6   0  22     1379.80     1471.62    194.04 o 
  -4   0  22     1478.99     1738.73    212.31 o 
  -2   0  22      333.56      445.59    122.22 o 
   0   0  22      116.23       60.89     84.22 o 
 -31   1  22      257.13      368.34     97.46 o 
 -29   1  22      531.89      479.29    107.04 o 
 -27   1  22       66.84        8.33     61.21 o 
 -25   1  22      187.07      179.31     75.54 o 
 -23   1  22      740.94      953.91    115.19 o 
 -21   1  22       92.56      167.23     94.32 o 
 -19   1  22       30.27       55.93     56.21 o 
 -17   1  22       77.51      134.79     68.16 o 
 -15   1  22      589.91      598.19     93.62 o 
 -13   1  22      143.98      128.61     58.96 o 
 -11   1  22      670.05      563.42     92.28 o 
  -9   1  22      973.16      823.56    106.02 o 
  -7   1  22        0.12        6.39     51.64 o 
  -5   1  22      227.48      281.39     78.07 o 
  -3   1  22      387.29      430.31     86.10 o 
  -1   1  22        8.17       17.36     86.93 o 
   1   1  22       12.68       66.30     94.03 o 
 -30   2  22       11.29        0.00     66.10 o 
 -28   2  22      246.69      158.39     64.51 o 
 -26   2  22      220.97      172.69     58.65 o 
 -24   2  22       93.49       91.31     55.87 o 
 -22   2  22        3.51       62.12     47.06 o 
 -20   2  22        2.51       65.05     61.48 o 
 -18   2  22       23.75       70.00     57.98 o 
 -16   2  22      387.55      462.70     90.20 o 
 -14   2  22      586.46      670.92    103.56 o 
 -12   2  22      294.27      299.76     78.88 o 
 -10   2  22       67.86      115.39     60.42 o 
  -8   2  22       37.55      119.19     65.33 o 
  -6   2  22      211.07      118.50     96.18 o 
  -4   2  22       33.09       51.20     56.22 o 
  -2   2  22        3.10        0.00     58.86 o 
 -27   3  22      103.28       88.81     67.56 o 
 -25   3  22       36.54       88.99     56.69 o 
 -23   3  22       78.82       71.53     50.80 o 
 -21   3  22        3.55        0.00     49.89 o 
 -19   3  22      190.49      348.03     82.82 o 
 -17   3  22        6.51       40.89     57.94 o 
 -15   3  22      186.99       13.71     58.56 o 
 -13   3  22       28.77       65.29     60.77 o 
 -11   3  22      406.26      484.91     80.20 o 
  -9   3  22     1618.84     1751.70    161.43 o 
  -7   3  22      665.67      721.81    111.57 o 
  -5   3  22      221.23      190.78     82.42 o 
  -3   3  22       90.39      104.28     79.43 o 
 -22   4  22      492.75      430.66     76.13 o 
 -20   4  22      623.88      674.40    128.50 o 
 -18   4  22        2.15       70.80     53.75 o 
 -16   4  22      115.17      143.77     58.24 o 
 -14   4  22      315.72      288.52    110.44 o 
 -12   4  22       40.25       47.14     71.82 o 
 -10   4  22       30.02        0.00     64.27 o 
  -8   4  22      369.48      605.91    261.58 o 
 -31   1  23        7.51        8.31     70.95 o 
 -29   1  23      955.54     1089.71    142.87 o 
 -27   1  23      533.89      590.77    110.06 o 
 -25   1  23      352.81      226.07     79.85 o 
 -23   1  23      245.88      383.06    167.27 o 
 -21   1  23       70.73       77.52     68.09 o 
 -19   1  23      341.72      458.45    131.30 o 
 -17   1  23       63.17       77.12    114.95 o 
 -15   1  23      226.81      115.04     62.64 o 
 -13   1  23       10.29       47.52     57.40 o 
 -11   1  23      548.09      525.94     91.65 o 
  -9   1  23     1192.47     1331.20    135.06 o 
  -7   1  23      509.99      618.98     99.51 o 
  -5   1  23       14.87       34.25     67.93 o 
  -3   1  23       46.01      153.79    101.48 o 
 -30   2  23        1.09        0.00     72.94 o 
 -28   2  23      685.23      916.69    102.38 o 
 -26   2  23      787.14      908.80    127.92 o 
 -24   2  23      507.79      540.58     81.18 o 
 -22   2  23      307.87      321.56     84.68 o 
 -20   2  23      784.67      747.97    168.67 o 
 -18   2  23       44.47       80.53     63.21 o 
 -16   2  23        2.88        0.00     48.30 o 
 -14   2  23        4.69       84.79     61.99 o 
 -12   2  23      793.59      850.24    116.45 o 
 -10   2  23        4.93        0.00     51.62 o 
  -8   2  23     1159.60     1155.25    131.99 o 
  -6   2  23      562.82      877.76    180.85 o 
  -4   2  23      116.96       25.71     86.03 o 
 -27   3  23      400.44      382.59     80.21 o 
 -25   3  23      775.62      921.67    105.78 o 
 -23   3  23      297.67      176.82     63.35 o 
 -21   3  23        2.05        0.00     83.66 o 
 -19   3  23        2.55        0.00     58.79 o 
 -17   3  23      136.37      211.06     74.76 o 
 -15   3  23        1.78        0.00     57.88 o 
 -13   3  23       83.19       13.16     57.55 o 
 -11   3  23      429.86      248.61    112.64 o 
  -9   3  23        9.42       66.30     93.36 o 
  -7   3  23      419.06      282.08     93.84 o 
 -20   4  23       37.35       59.00     70.19 o 
 -18   4  23       27.88        0.00     79.15 o 
 -16   4  23       16.82        0.00     60.17 o 
 -14   4  23      116.80      101.74     75.18 o 
 -30   0  24      104.90      204.98    123.12 o 
 -28   0  24     1608.60     1487.29    242.64 o 
 -26   0  24      986.49      702.89    159.65 o 
 -24   0  24      286.39      209.27    118.61 o 
 -22   0  24      300.76      136.77    107.79 o 
 -20   0  24      409.43      356.86    127.86 o 
 -18   0  24       65.21        0.00     73.40 o 
 -16   0  24     1039.49     1171.82    190.10 o 
 -14   0  24     1196.20     1459.67    208.70 o 
 -12   0  24      250.72      459.46    125.94 o 
 -10   0  24       85.40       29.20     76.78 o 
  -8   0  24     1763.51     2022.97    230.12 o 
  -6   0  24      495.36      557.78    141.95 o 
  -4   0  24      224.91      155.82    109.14 o 
 -29   1  24        7.77        2.36     68.97 o 
 -27   1  24       14.58       94.77     69.27 o 
 -25   1  24      564.41      603.34    109.62 o 
 -23   1  24      126.36       91.94     70.10 o 
 -21   1  24       60.55      116.88     66.29 o 
 -19   1  24      499.56      507.16    100.22 o 
 -17   1  24       11.30       41.54     58.24 o 
 -15   1  24       62.03       65.93     58.08 o 
 -13   1  24       14.75       28.52     59.42 o 
 -11   1  24      361.64      320.13     98.04 o 
  -9   1  24      345.45      423.04    160.84 o 
  -7   1  24       10.18        8.70     61.28 o 
  -5   1  24      590.72      443.00     95.08 o 
 -28   2  24      138.80       51.04     73.59 o 
 -26   2  24       71.88       66.02     54.24 o 
 -24   2  24       71.68       36.63     50.18 o 
 -22   2  24        4.72       16.30     83.15 o 
 -20   2  24      670.18      715.61    134.91 o 
 -18   2  24       53.27        0.00     95.78 o 
 -16   2  24        5.31       13.66     60.51 o 
 -14   2  24       58.75      205.98     72.95 o 
 -12   2  24       39.92       95.60     63.71 o 
 -10   2  24       53.69       25.01     69.17 o 
  -8   2  24      335.27      334.76    125.04 o 
  -6   2  24        0.02        6.54     97.42 o 
 -25   3  24      728.24      937.98    155.55 o 
 -23   3  24      347.59      370.67     74.88 o 
 -21   3  24       80.76        0.00     54.02 o 
 -19   3  24      165.95      210.66     77.65 o 
 -17   3  24       66.74       70.50     68.48 o 
 -15   3  24      146.61       80.14     73.18 o 
 -13   3  24        0.66      105.81     87.55 o 
 -11   3  24      571.49      624.75    158.75 o 
  -9   3  24      111.74      183.67    111.06 o 
 -29   1  25       40.88       80.78     84.06 o 
 -27   1  25       11.19       12.96     64.39 o 
 -25   1  25       86.60      210.15     86.86 o 
 -23   1  25      100.36      100.92     67.16 o 
 -21   1  25      125.76       47.35     66.68 o 
 -19   1  25       11.92        0.00     56.21 o 
 -17   1  25      962.25      847.45    120.55 o 
 -15   1  25      296.04      310.90     96.74 o 
 -13   1  25        3.49       29.13     62.01 o 
 -11   1  25      271.80      289.50     80.25 o 
  -9   1  25      416.75      249.10     80.92 o 
  -7   1  25       21.64       37.60     67.20 o 
 -26   2  25       55.94       50.11     56.15 o 
 -24   2  25        5.89        2.93     48.52 o 
 -22   2  25      136.26      100.31     75.50 o 
 -20   2  25      105.68       54.03     69.67 o 
 -18   2  25      254.61      159.97    160.27 o 
 -16   2  25       31.89        5.70     60.43 o 
 -14   2  25      785.82      875.40    121.19 o 
 -12   2  25       14.76       26.44     74.19 o 
 -10   2  25       46.78       49.29     62.42 o 
 -21   3  25      135.88      192.27     79.38 o 
 -19   3  25       21.72       98.70     75.22 o 
 -17   3  25       88.55       88.21     76.18 o 
 -15   3  25       64.54       58.36     74.41 o 
 -26   0  26      101.92       64.38     97.87 o 
 -24   0  26      181.49       11.16     87.49 o 
 -22   0  26     1240.85     1555.28    236.78 o 
 -20   0  26      209.90       78.25     99.22 o 
 -18   0  26      326.55      414.13    131.24 o 
 -16   0  26      732.39      780.68    159.32 o 
 -14   0  26      736.87      667.26    158.19 o 
 -12   0  26      291.80      399.81    130.00 o 
 -10   0  26      646.04      644.26    152.33 o 
 -27   1  26      222.51      120.77     84.64 o 
 -25   1  26      440.43      537.54    113.28 o 
 -23   1  26      458.55      532.63    108.30 o 
 -21   1  26      367.51      439.24    166.25 o 
 -19   1  26      541.51      617.95    109.73 o 
 -17   1  26      474.31      632.06    110.96 o 
 -15   1  26       15.20       69.94     62.60 o 
 -13   1  26      177.84       77.94     97.92 o 
 -11   1  26      169.17      213.38     83.78 o 
 -24   2  26       14.45        0.00     48.29 o 
 -22   2  26       31.43      102.55     77.61 o 
 -20   2  26      177.65        0.00     72.84 o 
 -18   2  26      225.95      221.17     84.84 o 
 -16   2  26      233.01      191.34    175.61 o 
 -14   2  26       95.81      124.16     78.29 o 
 -23   1  27       88.60      108.82     75.92 o 
 -21   1  27       60.02        0.00     68.56 o 
 -19   1  27      299.34      280.03    112.69 o 
 -17   1  27       12.80        0.00     61.77 o 
 -15   1  27       22.95        2.41     60.02 o 
                                                 
